# Supplementary material for: The effects of charring on sunflower (Helianthus annuus L) achenes and kernels: Taphonomic and behavioral implications
Source: PLoS One. 2025 Jun 12;20(6):e0326159. doi: 10.1371/journal.pone.0326159 (PMC12161534; doi:10.1371/journal.pone.0326159)
Supplement: S1 Table — (XLSX) [file pone.0326159.s001.xlsx]

## Sheet: Sheet1
Hart, John P. 2025. The Effects of Charring on Sunflower (Helianthus annuus L) Achenes and Seeds: Replication and New Insights
S1 Table. Sunflower achene and kernel metrics.
Arikara Achenes		Pre-Heated				Heated				%Change							Seneca Achenes		Pre-Heated				Heated				%Change						Arikara Hulled Kernels		Pre-Heated				Heated				%Change
Sample	Temp	Length	Width	Thickness	Weight	Length	Width	Thickness	Weight	Length	Width	Thickness	Weight	Comment	Pericarp Breakage Force (N)		Sample	Temp	Length	Width	Thickness	Weight	Length	Width	Thickness	Weight	Length	Width	Thickness	Weight	Comment	Pericarp Breakage Force (N)	Sample	Temp	Length	Width	Thickness	Weight	Length	Width	Thickness	Weight	Length	Width	Thickness	Weight	Comment	Kernel Breakage force (n)
A1	200	11.91	6.06	3.13	0.0844	11.87	5.77	3.11	0.0748	-0.34	-4.78548	-0.64	-11.37	not charred	27.9		S1	200	15.48	5.95	3.72	0.0906	15.42	5.73	3.4	0.0797	-0.39	-3.69748	-8.6	-12.03	not charred	23.9	AS1	200	7.7	3.61	2.34	0.033	7.75	3.57	2.32	0.0308	-0.34	-4.78548	-0.64	-11.37		21.5	Comments
A2	200	12.8	6.65	3.45	0.0771	12.8	6.38	3.22	0.0688	0	-4.06015	-6.67	-10.77	not charred	9.3		S2	200	12.6	5.54	3.81	0.0835	12.62	5.55	3.47	0.0754	0.16	0.180505	-8.92	-9.7	not charred	24.4	AS2	200	8.63	3.59	2.81	0.0415	9.29	3.86	2.93	0.0374	0	-4.06015	-6.67	-10.77		1.9	brown
A3	200	13.08	7.89	4.22	0.1203	13.09	7.45	4.03	0.1077	0.08	-5.57668	-4.5	-10.47	not charred	14.9		S3	200	10.82	6.11	4.13	0.069	10.84	5.69	3.78	0.0613	0.18	-6.87398	-8.47	-11.16	not charred	12.3	AS3	200	8.28	4.01	1.96	0.0361	8.06	3.91	1.96	0.0334	0.08	-5.57668	-4.5	-10.47		38.2	seed coat tan, seed black
A4	200	12.73	7.53	5.02	0.1235	12.79	7.3	4.66	0.1108	0.47	-3.05445	-7.17	-10.28	not charred	14.2		S4	200	11.89	5.67	3.11	0.0652	11.86	5.33	2.93	0.0576	-0.25	-5.99647	-5.79	-11.66	not charred	19.1	AS4	200	10.96	3.7	2.47	0.0566	10.42	3.54	2.43	0.0518	0.47	-3.05445	-7.17	-10.28		22.2	brown
A5	200	12.6	7.08	3.95	0.1203	12.56	6.67	3.92	0.1081	-0.32	-5.79096	-0.76	-10.14	not charred	31.5		S5	200	11.59	6.38	4.1	0.0719	11.62	6.06	3.89	0.0631	0.26	-5.01567	-5.12	-12.24	not charred	18.6	AS5	200	10.3	3.84	1.96	0.049	10.17	3.8	2.05	0.0448	-0.32	-5.79096	-0.76	-10.14			compressed
A6	200	13.45	5.62	3.74	0.0691	13.39	5.21	3.67	0.0599	-0.45	-7.29537	-1.87	-13.31	not charred	10.9		S6	200	10.52	5.11	3.11	0.0503	10.55	4.91	3.09	0.0447	0.29	-3.91389	-0.64	-11.13	not charred	7	AS6	200	9.84	4.02	1.93	0.0402	9.57	3.88	1.91	0.0372	-0.45	-7.29537	-1.87	-13.31		48.1
A7	200	11.4	6.83	3.46	0.0666	11.4		3.41	0.0594	0		-1.45	-10.81	split, not charred			S7	200	10.32	5.74	3.92	0.0586	10.43	5.56	3.67	0.0525	1.07	-3.13589	-6.38	-10.41	not charred	10.9	AS7	200	9.54	4.31	2.14	0.0498	9.51	4.25	2.16	0.0464	0	-100	-1.45	-10.81		50.6	brown
A8	200	12.66	7.81	4.73	0.1145	12.79	7.77	4.27	0.104	1.03	-0.512164	-9.73	-9.17	not charred	15.7		S8	200	10.07	6.36	4.48	0.0873	10.07	6.21	4.26	0.0765	0	-2.35849	-4.91	-12.37	not charred	16.3	AS8	200	9.01	4.03	2.01	0.0416	8.68	3.97	2.01	0.0385	1.03	-0.512164	-9.73	-9.17		34.3	brown
A9	200	11.62	6.42	4.19	0.0807	11.68	6.17	4.01	0.0736	0.52	-3.89408	-4.3	-8.8	not charred	19.6		S9	200	10.83	5.76	3.73	0.0814	10.78	5.65	3.62	0.0735	-0.46	-1.90972	-2.95	-9.71	not charred	47.5	AS9	200	9.15	3.9	2.05	0.0365	8.73	3.91	2.01	0.0337	0.52	-3.89408	-4.3	-8.8		48.5	seed coat tan, seed black
A10	200	10.15	4.66	3	0.0616	10.19	4.41	2.9	0.0557	0.39	-5.36481	-3.33	-9.58	not charred	35.2		S10	200	10.29	5.56	3.23	0.0646	10.29	5.4	3.06	0.0582	0	-2.8777	-5.26	-9.91	not charred	11.8	AS10	200	9.09	3.59	2.18	0.0393	8.9	3.84	2.17	0.0365	0.39	-5.36481	-3.33	-9.58		31.4	seed coat tan, seed black
A11	220	12.05	7.3	4.32	0.1114	12.07	6.59	3.8	0.0907	0.17	-9.72603	-12.04	-18.58		14.2		S11	220	12.41	5.88	3.14	0.0668	12.37	5.32	2.9	0.0538	-0.32	-9.52381	-7.64	-19.46	partially charred	13.7	AS11	220	8.26	4.92	3.57	0.086	8.06	4.77	3.72	0.0774	0.17	-9.72603	-12.04	-18.58			seed coat tan, seed black
A12	220	11.77	5.63	3.03	0.0681	11.78	5.07	2.76	0.0589	0.08	-9.94671	-8.91	-13.51		30.1		S12	220	9.59	5.06	3.18	0.0591	9.5	4.35	2.84	0.049	-0.94	-14.0316	-10.69	-17.09	partially charred	2.17	AS12	220	10.75	4.1	2.5	0.056	10.36	3.98	2.58	0.0511	0.08	-9.94671	-8.91	-13.51		30	prebroken, seed coat tan, seed black
A13	220	12.92	7.4	3.14	0.0878	12.79	6.79	2.99	0.0742	-1.01	-8.24324	-4.78	-15.49		33.5		S13	220	11.51	5.91	3.25	0.0875	11.48	5.5	2.88	0.0732	-0.26	-6.93739	-11.38	-16.34	charred	29.2	AS13	220	8.73	3.96	1.97	0.0348	8.35	3.86	2.05	0.0313	-1.01	-8.24324	-4.78	-15.49		35.1	black
A14	220	12.46	6.37	3.66	0.0957	12.42	5.75	3.42	0.081	-0.32	-9.73312	-6.56	-15.36		24.1		S14	220	11.74	4.94	2.04	0.029	11.69	4.38	1.55	0.0231	-0.43	-11.336	-24.02	-20.34	partially charred	3.4	AS14	220	10.35	4.78	2.72	0.0789	10.12	4.68	2.77	0.0705	-0.32	-9.73312	-6.56	-15.36		47.6	black
A15	220	11.84	7.47	4.2	0.1113	11.78	6.92	3.74	0.0949	-0.51	-7.36278	-10.95	-14.73		21.7		S15	220	12.83	5.74	3.19	0.0643	12.86	4.97	2.96	0.0524	0.23	-13.4146	-7.21	-18.51	partially charred	12.5	AS15	220	9.46	5.27	2.02	0.0585	9.2	5.21	2.12	0.0533	-0.51	-7.36278	-10.95	-14.73		34.4	black
A16	220	12.83	8.6	4.6	0.1363	12.77	8.01	4.11	0.114	-0.47	-6.86047	-10.65	-16.36		16.4		S16	220	11.7	6.66	4.28	0.0915	11.72	6.08	3.79	0.076	0.17	-8.70871	-11.45	-16.94	partially charred	17.9	AS16	220	8.31	4.4	2.15	0.043	8.37	4.34	2.15	0.0388	-0.47	-6.86047	-10.65	-16.36		30.1	black
A17	220	12.45	7	3.35	0.0508	12.38	6.47	3.01	0.0408	-0.56	-7.57143	-10.15	-19.69		2.7		S17	220	12.42	5.86	3.85	0.0725	12.26	5.28	3.39	0.0601	-1.29	-9.89761	-11.95	-17.1	partially charred	17.5	AS17	220	10.91	4.97	1.57	0.0479	10.24	4.95	1.54	0.0423	-0.56	-7.57143	-10.15	-19.69		42.1	black
A18	220	10.83	6.27	3.85	0.0786	10.84	5.83	3.74	0.0678	0.09	-7.01754	-2.86	-13.74		9		S18	220	9.92	5.04	3.59	0.0659	9.95	4.85	3.36	0.0574	0.3	-3.76984	-6.41	-12.9	partially charred	32.3	AS18	220	8.19	3.96	2.49	0.0436	7.97	3.82	2.51	0.0397	0.09	-7.01754	-2.86	-13.74		27	black
A19	220	11.07	7.16	3.94	0.1029	11.01	6.38	3.73	0.0882	-0.54	-10.8939	-5.33	-14.29		30.9		S19	220	12.45	5.07	2.46	0.0444	12.39	4.62	2.23	0.0362	-0.48	-8.87574	-9.35	-18.47	partially charred	7.7	AS19	220	9.25	3.93	2.45	0.0465	8.57	4.03	2.47	0.0426	-0.54	-10.8939	-5.33	-14.29		19.8	black
A20	220	12.6	6.21	3.34	0.0839	12.72	5.76	3.05	0.0712	0.95	-7.24638	-8.68	-15.14		10		S20	220	10.16	4.75	2.94	0.055	10.19	4.37	2.66	0.0466	0.3	-8	-9.52	-15.27	partially charred	17	AS20	220	10.07	5.02	2.15	0.0611	9.79	4.93	2.14	0.0543	0.95	-7.24638	-8.68	-15.14		29.4	black
A21	240	12.31	7.99	4.22	0.1226	12.31	7.16	3.65	0.0968	0	-10.388	-13.51	-21.04		25.1		S21	240	13.99	6.62	3.67	0.0409	13.75	6.01	3.11	0.03	-1.72	-9.2145	-15.26	-26.65	charred	5	AS21	240	8.75	3.6	2.11	0.0359	8.67	3.42	2.1	0.0321	0	-10.388	-13.51	-21.04		12.4	black
A22	240	11.75	6.76	4.07	0.0748	11.72	5.87	3.46	0.0578	-0.26	-13.1657	-14.99	-22.73		7.2		S22	240	14.53	6.88	3.89	0.0692	14.11	5.73	2.86	0.0472	-2.89	-16.7151	-26.48	-31.79	mostly charred	25.3	AS22	240	9.1	4.22	2.7	0.0402	9.01	4.09	2.56	0.0352	-0.26	-13.1657	-14.99	-22.73		0	black
A23	240	11.82	7.02	3.7	0.1008	11.57	6.29	3.45	0.0825	-2.12	-10.3989	-6.76	-18.15		10.2		S23	240	11.19	6.46	4.24	0.0853	10.64	5.37	3.55	0.0623	-4.92	-16.8731	-16.27	-26.96	charred	23.2	AS23	240	9.65	4.46	2.11	0.0501	9.11	4.3	2.17	0.0436	-2.12	-10.3989	-6.76	-18.15		24.3	black
A24	240	11.34	5.35	3.06	0.0628	11.23	4.39	2.65	0.0491	-0.97	-17.9439	-13.4	-21.82		18.2		S24	240	12.75	7.18	3.67	0.0874	12.67	6.3	3.1	0.0675	-0.63	-12.2563	-15.53	-22.77	mostly charred	9.9	AS24	240	7.58	3.34	1.86	0.0266	7.64	3.24	1.9	0.0232	-0.97	-17.9439	-13.4	-21.82		15.8	black
A25	240	10.1	5.8	3.27	0.0687	10.07	4.65	2.8	0.0535	-0.3	-19.8276	-14.37	-22.13		13.6		S25	240	12.12	5.39	3.43	0.0473	11.32	4.14	2.72	0.0324	-6.6	-23.1911	-20.7	-31.5	charred	6.2	AS25	240	8.86	4.16	2.56	0.0464	8.68	4.13	2.27	0.0415	-0.3	-19.8276	-14.37	-22.13		11	black
A26	240	11.24	6.45	3.18	0.0794	11.21	5.49	2.77	0.0625	-0.27	-14.8837	-12.89	-21.28		37.4		S26	240	12.41	5.03	3.36	0.0594	12.17	4.28	2.86	0.0462	-1.93	-14.9105	-14.88	-22.22	charred	32.8	AS26	240	8.09	4.24	2.18	0.0407	7.8	4.54	2.3	0.0355	-0.27	-14.8837	-12.89	-21.28		14.8	black
A27	240	10.7	5.35	2.87	0.0552	10.69	4.79	2.63	0.044	-0.09	-10.4673	-8.36	-20.29		20.1		S27	240	12.12	6.14	3.93	0.0836	12	5.53	3.59	0.0677	-0.99	-9.93485	-8.65	-19.02	mostly charred	16.2	AS27	240	9.16	3.71	1.68	0.0354	8.87	3.59	1.65	0.0298	-0.09	-10.4673	-8.36	-20.29		24.4	black
A28	240	12.93	5.66	2.82	0.0714	12.85	4.89	2.65	0.059	-0.62	-13.6042	-6.03	-17.37		30.1		S28	240	11.22	4.95	2.78	0.0572	10.81	4.51	2.6	0.0434	-3.65	-8.88889	-6.47	-24.13	charred	18.1	AS28	240	8.56	3.78	2.48	0.0432	8.39	3.92	2.53	0.0386	-0.62	-13.6042	-6.03	-17.37		19.3	black
A29	240	13.2	5.53	3.65	0.0658	13.08	4.99	3.1	0.054	-0.91	-9.76492	-15.07	-17.93		5.2		S29	240	11.81	5.18	3.27	0.047	11.29	4.31	2.62	0.0348	-4.4	-16.7954	-19.88	-25.96	charred	9.5	AS29	240	9.82	3.34	2.05	0.0336	9.61	3.5	2.05	0.03	-0.91	-9.76492	-15.07	-17.93		17.4	black
A30	240	11.18	6.1	3.21	0.0515	11.01	5.56	2.47	0.0403	-1.52	-8.85246	-23.05	-21.75	broke when measuring			S30	240	10	6.65	3.8	0.062	9.81	5.95	3.39	0.0474	-1.9	-10.5263	-10.79	-23.55	mostly charred	2.9	AS30	240	9.82	4.75	2.14	0.0527	9.37	4.64	2.24	0.0469	-1.52	-8.85246	-23.05	-21.75		21.9	black
A31	260	12.21	6.13	3.01	0.072	12.16	5.12	2.64	0.0536	-0.41	-16.4763	-12.29	-25.56		17.2		S31B	260	12	6.25	3.04	0.0498	11.15	4.55	2.62	0.0309	-7.08	-27.2	-13.82	-37.95		4.2	AS31	260	8.49	4.08	2.61	0.0423	8.29	3.9	2.58	0.0368	-0.41	-16.4763	-12.29	-25.56		6.5	black
A32	260	11.36	6.56	3.61	0.0749	11.35	6.07	3.19	0.0568	-0.09	-7.46951	-11.63	-24.17		13.3		S32B	260	13.18	6.64	3.88	0.0634	13.1	5.78	3.13	0.0446	-0.61	-12.9518	-19.33	-29.65		4.4	AS32	260	7.83	3.64	2.16	0.0325	7.5	3.56	2.13	0.0276	-0.09	-7.46951	-11.63	-24.17		15.1	black
A33	260	10.26	6.27	4.06	0.0792	9.96	4.96	3.34	0.0564	-2.92	-20.8931	-17.73	-28.79		23.7		S33B	260	13.24	6.15	2.88	0.0684	12.23	5.68	2.65	0.0429	-7.63	-7.64228	-7.99	-37.28		3.1	AS33	260	10.76	4.84	2.43	0.0646	10.31	4.62	2.41	0.0541	-2.92	-20.8931	-17.73	-28.79		12.2	black
A34	260	11.22	6.53	4	0.0995	11.16	5.74	3.53	0.0771	-0.53	-12.098	-11.75	-22.51		10.9		S34B	260	11.74	6.48	3.41	0.075	11.32	5.4	2.86	0.051	-3.58	-16.6667	-16.13	-32		24.3	AS34	260	8.04	2.73	1.26	0.0161	7.71	2.66	1.32	0.0132	-0.53	-12.098	-11.75	-22.51			black
A35	260	11.15	5.1	2.41	0.0315	10.17	3.74	1.47	0.0206	-8.79	-26.6667	-39	-34.6		13.8		S35B	260	12.52	6.34	4.05	0.0668	11.6	5.22	3.14	0.0436	-7.35	-17.6656	-22.47	-34.73		4	AS35	260	7.45	3.72	1.26	0.0164	6.41	3.55	1.29	0.0128	-8.79	-26.6667	-39	-34.6		2.8	too small, black
A36	260	12.83	7.88	4.39	0.0986	12.44	6.76	3.62	0.0726	-3.04	-14.2132	-17.54	-26.37		3.9		S36B	260	12.55	6.36	3.8	0.0635	11.97	5.27	2.84	0.0404	-4.62	-17.1384	-25.26	-36.38		3.3	AS36	260	9.01	4.79	2.6	0.0681	8.8	4.75	2.61	0.0585	-3.04	-14.2132	-17.54	-26.37		20.1	black
A37	260	11.27	6.01	3.03	0.0678	10.97	5.31	2.83	0.0532	-2.66	-11.6473	-6.6	-21.53		10.1		S37B	260	10.94	5.52	3.4	0.0596	10.27	4.45	2.65	0.041	-6.12	-19.3841	-22.06	-31.21		7.4	AS37	260	8.23	3.76	1.48	0.0266	7.71	3.59	1.43	0.022	-2.66	-11.6473	-6.6	-21.53		17.3	black
A38	260	13.38	3.89	2.86	0.0485	12.36	2.99	2.47	0.0358	-7.62	-23.1362	-13.64	-26.19		32.7		S38B	260	10.95	5.49	3.24	0.0547	11	4.71	2.73	0.0397	0.46	-14.2077	-15.74	-27.42		5.5	AS38	260	9.07	4.39	2.24	0.0509	8.78	4.22	2.3	0.0436	-7.62	-23.1362	-13.64	-26.19		10.3	black
A39	260	9.04	5.41	2.89	0.0505	8.7	4.63	2.45	0.0371	-3.76	-14.4177	-15.22	-26.53		11.3		S39B	260	11.05	4.74	3.04	0.0518	10.03	3.68	2.55	0.0339	-9.23	-22.3629	-16.12	-34.56		6.5	AS39	260	9.07	3.49	2.1	0.036	8.42	3.44	2.08	0.0314	-3.76	-14.4177	-15.22	-26.53		17.3	black
A40	260	12.88	6.5	3.78	0.0741	12.71	5.9	3.36	0.0546	-1.32	-9.23077	-11.11	-26.32		3.3		S40B	260	10.82	4.86	2.57	0.033	9.64	4.01	2.2	0.0214	-10.91	-17.4897	-14.4	-35.15		2.4	AS40	260	9.76	3.86	2.35	0.0445	8.5	3.71	2.41	0.0384	-1.32	-9.23077	-11.11	-26.32		15.1	black
A41	280	13.29	7.15	3.51	0.0742	11.71	5.84	2.95	0.048	-11.89	-18.3217	-15.95	-35.31		14		S41	280	12.85	6.08	2.97	0.0473	11.56	5.14	2.47	0.0298	-10.04	-15.4605	-16.84	-37	partially split		AS41	280	8.46	3.43	1.66	0.0242	7.97	3.26	1.57	0.0201	-11.89	-18.3217	-15.95	-35.31		6.5	black
A42	280	11.35	7	3.87	0.1009	10.71	5.55	3.11	0.0689	-5.64	-20.7143	-19.64	-31.71		8.5		S42	280	12.2	5.8	3.45	0.0807	11.57	3.94	2.99	0.0552	-5.16	-32.069	-13.33	-31.6		22.1	AS42	280	11.94	4.28	2.24	0.0631	11.22	4.06	2.31	0.0512	-5.64	-20.7143	-19.64	-31.71		23.3	black
A43	280	11.54	7.36	3.59	0.0763	11.1	6.06	2.76	0.0492	-3.81	-17.663	-23.12	-35.52		4.6		S43	280	14.16	5.53	2.91	0.0714	12.98	3.95	2.68	0.0445	-8.33	-28.5714	-7.9	-37.68		7.8	AS43	280	9.15	4.09	2.31	0.0467	8.69	4.01	2.29	0.0384	-3.81	-17.663	-23.12	-35.52		9.7	black, multiple pieces
A44	280	13.98	6.09	3.17	0.1087	13.41	4.52	3.14	0.0779	-4.08	-25.78	-0.95	-28.33		8.5		S44	280	11.91	5.4	3.67	0.0727	11.73	4.8	3.25	0.0519	-1.51	-11.1111	-11.44	-28.61		6.5	AS44	280	7.06	3.38	1.9	0.0252	6.81	3.42	1.94	0.0219	-4.08	-25.78	-0.95	-28.33		7.4	black, multiple pieces
A45	280	12.18	6.24	3.31	0.0917	11.84	4.81	2.95	0.0632	-2.79	-22.9167	-10.88	-31.08		12.3		S45	280	12.07	6.67	3.64	0.0638	10.96	4.89	3	0.0387	-9.2	-26.6867	-17.58	-39.34		6.5	AS45	280	8.35	4.73	2.43	0.0503	7.94	4.52	2.51	0.0423	-2.79	-22.9167	-10.88	-31.08		8.6	black
A46	280	11.47	6.63	3.96	0.0902	10.82	5.03	3.14	0.0639	-5.67	-24.1327	-20.71	-29.16		12.9		S46	280	11.97	6.52	3.73	0.0747	11.25	4.88	2.93	0.0464	-6.02	-25.1534	-21.45	-37.88		7.8	AS46	280	10.36	3.47	1.71	0.0375	9.98	3.32	1.76	0.0319	-5.67	-24.1327	-20.71	-29.16		12	black, multiple pieces
A47	280	14.33	6.38	4.15	0.1315	14.18	4.93	3.33	0.0919	-1.05	-22.7273	-19.76	-30.11		11		S47	280	10.97	4.63	3.04	0.0496	10.85	3.98	2.67	0.0365	-1.09	-14.0389	-12.17	-26.41		10.9	AS47	280	9.33	3.12	2.07	0.0334	9.06	3.17	2.01	0.0273	-1.05	-22.7273	-19.76	-30.11		9.9	black
A48	280	10.94	5.27	3.8	0.05	10.63	4.14	2.52	0.0297	-2.83	-21.4421	-33.68	-40.6		3.4		S48	280	11.92	5.33	3.01	0.0513	10.62	3.83	2.12	0.0312	-10.91	-28.1426	-29.57	-39.18		10.2	AS48	280	8.77	4.15	1.58	0.0338	8.24	3.97	1.61	0.0291	-2.83	-21.4421	-33.68	-40.6		14.9	black
A49	280	11.29	5.97	3.46	0.0647	11.11	4.98	2.78	0.0465	-1.59	-16.5829	-19.65	-28.13		4.8		S49	280	12.08	5.51	3.64	0.0936	11.72	4.18	3.05	0.0646	-2.98	-24.1379	-16.21	-30.98		20.6	AS49	280	8.78	3.29	2.7	0.0399	8.46	3.45	2.77	0.0342	-1.59	-16.5829	-19.65	-28.13			black
A50	280	13.47	6.91	3.8	0.1094	13.29	5.67	3.3	0.0778	-1.34	-17.945	-13.16	-28.88		6.4		S50	280	11.96	4.78	3.25	0.0571	11.58	3.58	2.76	0.0394	-3.18	-25.1046	-15.08	-31		4	AS50	280	8.28	3.3	1.26	0.0181	8.06	3.08	1.33	0.0138	-1.34	-17.945	-13.16	-28.88			prebroken, black
A51	300	12	5.86	3.88	0.0712	11.61	4.88	3.19	0.0422	-3.25	-16.7235	-17.78	-40.73	oily	5.3		S51	300	10.85	5.41	2.29	0.0398	9.13	3.99	2.16	0.0264	-15.85	-26.2477	-5.68	-33.67	f;laking	10.9	AS51	300	10.03	3.9	2.21	0.0454	9.69	3.95	2.29	0.0328	-3.25	-16.7235	-17.78	-40.73	Oily	8.7	prebroken, black
A52	300	11.11	5.2	3.18	0.0562	10.72	4.18	2.95	0.0327	-3.51	-19.6154	-7.23	-41.81	oily	7.6		S52	300	11.97	5.08	3.45	0.0618	11.7	4.21	2.99	0.0365	-2.26	-17.126	-13.33	-40.94	oily	4.2	AS52	300	7.99	4.03	1.97	0.0309	7.3	3.92	1.96	0.023	-3.51	-19.6154	-7.23	-41.81	Oily	6.6	black
A53	300	11.51	5.74	3.53	0.0664	11.1	5.17	3.57	0.0361	-3.56	-9.93031	1.13	-45.63	oily	3.9		S53	300	9.75	5.92	3.25	0.0487	8.76	4.32	2.61	0.0291	-10.15	-27.027	-19.69	-40.25		8.4	AS53	300	10.09	4.36	2.48	0.0592	9.6	4.13	2.54	0.0491	-3.56	-9.93031	1.13	-45.63	Oily	7.1	black
A54	300	10.46	6.13	3.06	0.0495	9.66	4.85	2.65	0.0318	-7.65	-20.8809	-13.4	-35.76		4.7		S54	300	11.74	4.81	3.37	0.0609	11.45	3.74	3.02	0.0379	-2.47	-22.2453	-10.39	-37.77	oily	6.4	AS54	300	9.47	4.88	2.62	0.0651	8.77	4.68	2.65	0.0541	-7.65	-20.8809	-13.4	-35.76	Broke when rewrapping		black
A55	300	11.89	5.4	2.91	0.0652	11.43	4.24	3.04	0.045	-3.87	-21.4815	4.47	-30.98	oily	7.8		S55	300	11.56	5.44	3.06	0.0552	10.81	4.3	2.82	0.0375	-6.49	-20.9559	-7.84	-32.07		2.1	AS55	300	9.16	4.08	1.91	0.0431	8.74	3.64	2.09	0.0328	-3.87	-21.4815	4.47	-30.98		17.5	prebroken, black
A56	300	11.91	6.3	3.13	0.0452	10.93	4.71	2.62	0.0224	-8.23	-25.2381	-16.29	-50.44	broke when measured			S56	300	10.9	5.34	3.25	0.0814	10.56	4.06	3.2	0.0517	-3.12	-23.97	-1.54	-36.49	oily	6	AS56	300	9.04	3.76	2.18	0.0399	8.61	3.46	2.19	0.0327	-8.23	-25.2381	-16.29	-50.44		8	black
A57	300	12.88	8.5	4.46	0.1102	12.41	7.36	3.74	0.069	-3.65	-13.4118	-16.14	-37.39	oily	5.4		S57	300	11.86	5.65	3.35	0.0584	10.57	4.12	3.1	0.0357	-10.88	-27.0796	-7.46	-38.87	flaking	5.8	AS57	300	9.47	4.16	2.21	0.0462	9.19	3.95	2.24	0.0362	-3.65	-13.4118	-16.14	-37.39		5.2	black
A58	300	10.96	5.4	3.28	0.0609	10.47	4.26	2.96	0.038	-4.47	-21.1111	-9.76	-37.6		7.6		S58	300	10.04	3.98	2.45	0.0423	9.6	3.28	2.45	0.0291	-4.38	-17.5879	0	-31.21		8.9	AS58	300	10.84	4.1	2.36	0.0616	10.03	3.94	2.4	0.0479	-4.47	-21.1111	-9.76	-37.6			black, multiple pieces
A59	300	12.05	5.66	2.59	0.0615	11.34	4.05		0.0404	-5.89	-28.4452		-34.31	oily, broke when measured	6.4		S59	300	11.54	4.5	3.61	0.0554	11.27	3.42	3.03	0.036	-2.34	-24	-16.07	-35.02	flaking	3.9	AS59	300	9.49	3.89	2.14	0.0435	8.97	3.73	2.19	0.0359	-5.89	-28.4452	-100	-34.31		7.5	prebroken, black
A60	300	11.19	7.7	3.82	0.1073	10.73	6.45	3.42	0.0615	-4.11	-16.2338	-10.47	-42.68	oily	5.7		S60	300	9.72	4.5	2.33	0.0396	9.28	3.46	2.49	0.0263	-4.53	-23.1111	6.87	-33.59	oily	5.1	AS60	300	8.48	3.5	2.05	0.0358	8.01	3.31	2.18	0.03	-4.11	-16.2338	-10.47	-42.68		6.1	black
A61	320	13.03	5.99	3.76	0.0973	12.28	4.35	3.96	0.0456	-5.76	-27.379	5.32	-53.13	oily	7.5		S61	320	11.83	4.89	2.95	0.0491	11.2	3.6	2.79	0.0272	-5.33	-26.3804	-5.42	-44.6	oily	6	AS61	320	9.62	4.67	2.33	0.0571	8.99	5.75	2.58	0.0304	-5.76	-27.379	5.32	-53.13	Oily	3.9	black, multiple pieces
A62	320	13.64	6.59	4.3	0.1089	13.09	4.11	3.88	0.0496	-4.03	-37.6328	-9.77	-54.45	oily	9.1		S62	320	11.43	6.05	2.9	0.0649	10.51	4.61	2.95	0.0336	-8.05	-23.8017	1.72	-48.23	oily	6.7	AS62	320	7.8	3.47	1.9	0.0294	7.38	2.96	2.2	0.0218	-4.03	-37.6328	-9.77	-54.45	Oily	2.4	black
A63	320	10.84	6.55	3.26	0.0516	10.44	5.4	3.2	0.03	-3.69	-17.5573	-1.84	-41.86	oily	2.3		S63	320	14.22	6.08	3.67	0.0992	13.72	4.26	3.94	0.0497	-3.52	-29.9342	7.36	-49.9	oily	4.9	AS63	320	9.34	4.12	2.29	0.0501	9.49	4.71	2.39	0.024	-3.69	-17.5573	-1.84	-41.86	Oily	2.8	black
A64	320	13.61	7.03	4.4	0.1073	12.75	6.01	3.77	0.0567	-6.32	-14.5092	-14.32	-47.16	oily	4.3		S64	320	12.34	6.28	3.32	0.0704	11.65	4.5	3.19	0.036	-5.59	-28.3439	-3.92	-48.86	flaking	9	AS64	320	8.02	3.99	1.98	0.035	7.71	4.79	1.94	0.0213	-6.32	-14.5092	-14.32	-47.16	Oily	7.9	black
A65	320	12.05	6.5	3.98	0.0848	11.61	5.46	3.76	0.0411	-3.65	-16	-5.53	-51.53	oily	6.1		S65	320	11.4	5.99	3.21	0.0597	10.74	4.6	3.23	0.0329	-5.79	-23.2053	0.62	-44.89	oily	8	AS65	320	8.29	3.45	1.76	0.0307	7.55	3.77	2.07	0.0184	-3.65	-16	-5.53	-51.53	Oily	7.3	black
A66	320	13.67	6.93	3.6	0.0919	13.04	4.6	3.18	0.0514	-4.61	-33.6219	-11.67	-44.07	oily	5.7		S66	320	11.55	5.98	3.14	0.0531	9.67	4.16	2.37	0.0252	-16.28	-30.4348	-24.52	-52.54		4.4	AS66	320	8.29	3.47	2.04	0.0256	7.52	3.39	1.88	0.0176	-4.61	-33.6219	-11.67	-44.07	Oily	2.8	black
A67	320	12.25	7.23	4.55	0.1352	11.77	5.85	4.26	0.0692	-3.92	-19.0871	-6.37	-48.82	oily	9.4		S67	320	11.94	5.38	2.66	0.0424	10.65	4.45	2.04	0.023	-10.8	-17.2862	-23.31	-45.75		3.9	AS67	320	8.56	4.07	1.59	0.0255	8.02	3.72	1.46	0.0187	-3.92	-19.0871	-6.37	-48.82	Oily	9.1	black
A68	320	12.08	5.76	2.89	0.0642	11.21	4.35	2.52	0.0398	-7.2	-24.4792	-12.8	-38.01		12.5		S68	320	12.91	6	3.55	0.0659	11.81	4.39	2.69	0.0362	-8.52	-26.8333	-24.23	-45.07		4	AS68	320	8.75	3.47	2.27	0.0345	8.25	3.15	2.22	0.0289	-7.2	-24.4792	-12.8	-38.01	Oily	2.2	black
A69	320	10.47	6.76	3.76	0.0845	9.99	5.25	3.3	0.0486	-4.58	-22.3373	-12.23	-42.49	oily	8.3		S69	320	11.07	4.99	2.7	0.0315	9.67	3.8	1.85	0.0159	-12.65	-23.8477	-31.48	-49.52		5.3	AS69	320	8.29	4.03	2.44	0.0457	7.77	3.91	2.47	0.0351	-4.58	-22.3373	-12.23	-42.49	Oily	7.5	black
A70	320	12.65	4.62	4.51	0.0844	11.98	4.04	3.65	0.0417	-5.3	-12.5541	-19.07	-50.59	oily	8.1		S70	320	9.9	5.33	3.07	0.0544	9.39	4.39	2.78	0.032	-5.15	-17.636	-9.45	-41.18	oily	7.7	AS70	320	8.56	3.63	1.7	0.0286	7.8	4.24	1.56	0.0158	-5.3	-12.5541	-19.07	-50.59	Oily	2.7	black
A71	340	11.49	7.23	3.42	0.0688	10.68	5.85	3.36	0.0346	-7.05	-19.0871	-1.75	-49.71	oily	3.4		S71	340	11.11	5.17	3.25	0.0523	10.61	3.71	3.23	0.0241	-4.5	-28.2398	-0.62	-53.92	oily	5.3	AS71	340	8.3	3.6	2.15	0.0339	7.83	4.01	2.06	0.0218	-7.05	-19.0871	-1.75	-49.71		5.4	black
A72	340	12.52	5.57	3.08	0.0573	12.25	3.34	2.79	0.0215	-2.16	-40.0359	-9.42	-62.48	oily	5.6		S72	340	11.58	6.2	4.48	0.0977	10.93	5.06	4.7	0.0396	-5.61	-18.3871	4.91	-59.47	oily	4.1	AS72	340	10.51	3.96	2.35	0.052	10.09	4.42	2.34	0.0236	-2.16	-40.0359	-9.42	-62.48			black
A73	340	11.1	6.59	3.65	0.0713	10.92	5.54	3.39	0.0297	-1.62	-15.9332	-7.12	-58.35	oily	5.1		S73	340	12.49	7.22	4.43	0.1059	11.75	5.54	3.47	0.0459	-5.92	-23.2687	-21.67	-56.66	oily	6.4	AS73	340	9.9	3.6	2.23	0.046	9.69	4.62	2.48	0.0222	-1.62	-15.9332	-7.12	-58.35			compressed
A74	340	13.2	6.34	3.38	0.1006	12.55	5.08	3.09	0.0418	-4.92	-19.8738	-8.58	-58.45	oily	6.6		S74	340	11.99	4.77	2.72	0.0436	11.68	3.66	2.68	0.0206	-2.59	-23.2704	-1.47	-52.75	oily, flaking	6.4	AS74	340	8.3	3.9	2.07	0.037	8.03	4.16	2.06	0.0211	-4.92	-19.8738	-8.58	-58.45			compressed
A75	340	12.47	6.84	4.15	0.0882	11.24	5.24	2.72	0.0358	-9.86	-23.3918	-34.46	-59.41	oily	3.7		S75	340	12.61	6.11	3.29	0.0499	11.86	4.66	2.73	0.0236	-5.95	-23.7316	-17.02	-52.71	oily, flaking	7.7	AS75	340	10.57	3.94	2.23	0.0547	10.16	5.3	2.27	0.024	-9.86	-23.3918	-34.46	-59.41			compressed
A76	340	10.93	6.74	3.73	0.0831	10.3	5.06	3.66	0.0364	-5.76	-24.9258	-1.88	-56.2	oily	8.9		S76	340	10.46	7.55	5.87	0.0953	9.22	5.89	4.18	0.041	-11.85	-21.9868	-28.79	-56.98	oily, flaking	7.9	AS76	340	8.82	4.31	1.82	0.0374	8.76	4.65	1.76	0.0256	-5.76	-24.9258	-1.88	-56.2			compressed
A77	340	12.32	6.16	3.66	0.1024	11.98	4.87	3.46	0.0447	-2.76	-20.9416	-5.46	-56.35	oily	4.2		S77	340	12.53	6.8	4.12	0.0678	11.55	5.08	3.55	0.0311	-7.82	-25.2941	-13.83	-54.13	oily	4.6	AS77	340	9.59	4.07	1.96	0.0438											compressed
A78	340	12.02	6.28	3.65	0.076	11.22	4.88	3.23	0.0361	-6.66	-22.293	-11.51	-52.5	oily	8.2		S78	340	12.98	5.89	3.85	0.0612	11.84	4.83	2.71	0.0353	-8.78	-17.9966	-29.61	-42.32	oily	4.4	AS78	340	8.43	4.36	2.26	0.0429	7.75	4.31	2.13	0.029	-6.66	-22.293	-11.51	-52.5			compressed
A79	340	11.26	5.8	3.26	0.064	10.29	3.93	2.87	0.0247	-8.61	-32.2414	-11.96	-61.41	oily			S79	340	10.79	6.03	3.28	0.0648	10.28	4.8	3.28	0.0315	-4.73	-20.398	0	-51.39	oily	5.1	AS79	340	8.69	3.45	1.75	0.0317	7.91	3.04	1.85	0.0202	-8.61	-32.2414	-11.96	-61.41			compressed
A80	340	9.49	5.6	3.05	0.0607	9.39	4.57	3.02	0.0297	-1.05	-18.3929	-0.98	-51.07	oily	5.9		S80	340	12.63	5.61	2.4	0.0476	12.05	4.34	2.35	0.0214	-4.59	-22.6381	-2.08	-55.04	oily	5.3	AS80	340	8.72	3.46	2.08	0.0366	8.36	4.33	2.23	0.0173	-1.05	-18.3929	-0.98	-51.07		7.7	compressed
A81	360	11.51	7.07	4.09	0.0765	10.7	5.45	3.82	0.0286	-7.04	-22.9137	-6.6	-62.61		3.9		S81	360	12.43	5.66	3.58	0.0761	11.66	4.22	3.61	0.0274	-6.19	-25.4417	0.84	-63.99		3.6	AS81	360	7.48	3.12	1.81	0.0233	7.25	3.49	1.52	0.0094	-7.04	-22.9137	-6.6	-62.61			black
A82	360	10.89	6.08	4.04	0.0867	10.15	5.36	3.81	0.0287	-6.8	-11.8421	-5.69	-66.9		3.3		S82	360	12.09	6.9	4.62	0.0976	11.52	5.82	4.19	0.0383	-4.71	-15.6522	-9.31	-60.76		1.9	AS82	360	9.19	3.63	2.13	0.0382	8.87	4.56	1.91	0.0116	-6.8	-11.8421	-5.69	-66.9		15.7	compressed
A83	360	11.4	5.47	3.73	0.0637	10.6	3.79	3.18	0.0211	-7.02	-30.713	-14.75	-66.88		2.8		S83	360	10.02	5.21	3.42	0.0588	9.69	4.22	2.78	0.0215	-3.29	-19.0019	-18.71	-63.44		6.2	AS83	360	7.4	3.59	1.61	0.0248	7.17	3.8	1.63	0.0086	-7.02	-30.713	-14.75	-66.88		16.2	black, multiple pieces
A84	360	10.82	5.97	3.39	0.0681	10.39	5.33		0.0302	-3.97	-10.7203		-55.65	broke when rewrapping			S84	360	11.71	5.33	3.24	0.0576	11.09	4.14	2.87	0.023	-5.29	-22.3265	-11.42	-60.07		4.4	AS84	360	9.44	4.06	1.86	0.0394	9.12	4.84	1.82	0.0159	-3.97	-10.7203	-100	-55.65		21.3	black
A85	360	10.59	5.55	3.18	0.0546	10.15	4.24	3.12	0.0213	-4.15	-23.6036	-1.89	-60.99		2		S85	360	11.8	5.18	3.68	0.0709	11.26	4.02	3.61	0.0268	-4.58	-22.3938	-1.9	-62.2		3.3	AS85	360	8.64	3.97	1.72	0.0339	8.29	4.6	1.74	0.0111	-4.15	-23.6036	-1.89	-60.99		16.7	black
A86	360	11.74	6.64	3.38	0.0859	11.3	5.09	3.37	0.0299	-3.75	-23.3434	-0.3	-65.19		2		S86	360	11.56	4.9	3.09	0.0329		3.33	2.57	0.0112		-32.0408	-16.83	-65.96		2.1	AS86	360	10.21	4.85	2.21	0.0597	9.44	5.8	2.33	0.0265	-3.75	-23.3434	-0.3	-65.19			black
A87	360	11.33	5.24	3.58	0.0602	11.06	3.76	3.21	0.0258	-2.38	-28.2443	-10.34	-57.14		3.1		S87	360	11.52	5.19	3.39	0.072	11.54	3.94	3.55	0.0294	0.17	-24.0848	4.72	-59.17	oily	3.4	AS87	360	8.26	3.85	1.64	0.0314	8.06	4.66	1.69	0.0114	-2.38	-28.2443	-10.34	-57.14		5.6	compressed
A88	360	9.78	6.28	3.59	0.0851	9.45	5.03	4	0.0341	-3.37	-19.9045	11.42	-59.93		6.8		S88	360	14.01	6.52	3.56	0.0717	13.04	5.11	3.58	0.0296	-6.92	-21.6258	0.56	-58.72		2.4	AS88	360	7.91	3.62	2.05	0.0318	7.52	4.27	2.09	0.0143	-3.37	-19.9045	11.42	-59.93			black, multiple pieces
A89	360	11.97	5.12	2.86	0.0579		4	3.35	0.0258		-21.875	17.13	-55.44	broke while unwrapping			S89	360	10.18	5.46	3.56	0.0641	10.12	4.27	3.16	0.0272	-0.59	-21.7949	-11.24	-57.57	oily	3.9	AS89	360	8.51	3.74	2.3	0.0404	7.99	3.8	2.2	0.0213	-100	-21.875	17.13	-55.44			compressed
A90	360	9.88	6.31	3.22	0.0561	9.21	4.49	3.19	0.0235	-6.78	-28.8431	-0.93	-58.11		2		S90	360	11.07	5.22	2.98	0.0433	9.68	4.32	2.38	0.018	-12.56	-17.2414	-20.13	-58.43	flaking	2.8	AS90	360	8.8	3.41	2	0.0334	8.31	3.71	1.91	0.0168	-6.78	-28.8431	-0.93	-58.11			compressed
A91	380	11.88	6.32	4.08	0.087	10.68	4.47	3.62	0.0247	-10.1	-29.2722	-11.27	-71.61		2.9		S91	380	11.86	6.19	3.49	0.0603	10.53	4.47	3.28	0.0187	-11.21	-27.7868	-6.02	-68.99	flaking	0	AS91	380	9.51	4.19	1.81	0.0381				0.0089				-71.61			compressed
A92	380	13.48	7.07	3.55	0.1014	12.49	5.24	3.27	0.0281	-7.34	-25.884	-7.89	-72.29		0		S92	380	12.6	6.39	4	0.0194				0.002				-89.69	consumed		AS92	380	7.84	4.05	2.28	0.04	7.64	4.21	2.16	0.0097	-7.34	-25.884	-7.89	-72.29		3.6	prebroken, black
A93	380	13.12	6.13	3.3	0.0811	12.14	4.11	2.72	0.0239	-7.47	-32.9527	-17.58	-70.53				S93	380	12.25	6.73	4.61	0.0751	11.29			0.0258	-7.84			-65.65	crumbled when measured	0	AS93	380	8.37	3.6	2.31	0.036	7.14	4.1	2.04	0.0083	-7.47	-32.9527	-17.58	-70.53		5.2	black
A94	380	10.74	6.49	3.53	0.075	9.97	4.98	3.12	0.0223	-7.17	-23.2666	-11.61	-70.27		2		S94	380	12.31	5.53	3.27	0.0467	11.13	4.15	3.46	0.014	-9.59	-24.9548	5.81	-70.02		2.7	AS94	380	8.86	4.09	2.47	0.0454	7.85	3.64	2.29	0.0102	-7.17	-23.2666	-11.61	-70.27		8.5	black
A95	380	11.4	6.05	3.25	0.0862		3.98		0.0176		-34.2149		-79.58	one side partially consumed, broken			S95	380	11.63	6.24	3.61	0.0802	10.76	4.26	3.23	0.0247	-7.48	-31.7308	-10.53	-69.2		3.8	AS95	380	8.53	3.76	2.05	0.0373	7.59	3.91	2.07	0.0101	-100	-34.2149	-100	-79.58		3.5	black, multiple pieces
A96	380	11.01	5.36	3.71	0.049	10.18	3.56	2.61	0.016	-7.54	-33.5821	-29.65	-67.35	broke when measuring			S96	380	10.05	5.55	3.27	0.0661				0.0116				-82.45	mostly consumed		AS96	380	10.69	3.9	2.23	0.0406	8.76	3.32	2.38	0.0096	-7.54	-33.5821	-29.65	-67.35		3.9	black
A97	380	13.47	6.93	3.7	0.0756	12.65	5.36	3.15	0.0266	-6.09	-22.6551	-14.86	-64.81		2.1		S97	380	14.49	7.22	3.81	0.0422				0.0055				-86.97	mostly consumed		AS97	380	8.18	4.34	1.8	0.0309		3.62	1.51	0.0066		-22.6551	-14.86	-64.81			black, multiple pieces
A98	380	10.68	5.79	3.58	0.0747	10.34	4.8	3.35	0.0265	-3.18	-17.0984	-6.42	-64.52		2.1		S98	380	10.93	5.68	3.59	0.0562	10.12	4	2.59	0.0179	-7.41	-29.5775	-27.86	-68.15		2.4	AS98	380	9.87	4.56	2.31	0.0561	8.76	5.24	2.56	0.0139	-3.18	-17.0984	-6.42	-64.52		4.8	prebroken, black
A99	380	9.87	5.98	3.64	0.0599	9.4	4.86	3.43	0.021	-4.76	-18.7291	-5.77	-64.94		2		S99	380	9.87	4.64	2.98	0.0416				0.0087				-79.09	mostly consumed		AS99	380	9.56	4.06	2.55	0.0507	8.54	4.78	2.46	0.0128	-4.76	-18.7291	-5.77	-64.94		14.7	black
A100	380	10.16	6.01	3.66	0.0679	9.47	4.89	3.31	0.0219	-6.79	-18.6356	-9.56	-67.75		3.9		S100	380	9.36	4.94	2.96	0.0416				0.015				-63.94	mostly consumed		AS100	380	7.82	3.44	1.44	0.0191	6.93	3.42	1.51	0.0064	-6.79	-18.6356	-9.56	-67.75		3.5	black
A101	400	13.89	6.42	3.45	0.0936	12.21	4.57	3.61	0.0235	-12.1	-28.8162	4.64	-74.89		2.4		S101	400	11.96	6.63	4.12	0.0908	10.43	4.86	3.92	0.0213	-12.79	-26.6968	-4.85	-76.54		3.2	AS101	400	8.58	4.44	2.23	0.0497	7.45	4	1.84	0.0079	-12.1	-28.8162	4.64	-74.89			black, crushed
A102	400	11.96	5.7	4.71	0.0771	11.03	4.14	3.61	0.0205	-7.78	-27.3684	-23.35	-73.41				S102	400	12.55	5.54	4.15	0.0973	11.13	4.21	3.59	0.0259	-11.31	-24.0072	-13.49	-73.38		4.3	AS102	400	8.42	3.79	2	0.0345	7.16	4.15	1.91	0.006	-7.78	-27.3684	-23.35	-73.41		3	reading error
A103	400	13.55	6.59	3.2	0.0587				0.0148				-74.79	broke when unwrapping			S103	400	11.82	5.87	3.18	0.0181									ash	0	AS103	400	8.87	4.15	1.94	0.043	7.23	4.86	1.88	0.0087	-100	-100	-100	-74.79			black, multiple pieces
A104	400	11.7	6.3	3.83	0.0902	9.28	4.01	2.66	0.0193	-20.68	-36.3492	-30.55	-78.6		5.4		S104	400	11.54	5.61	3.24	0.0554	10.04	3.95	3.14	0.0147	-13	-29.59	-3.09	-73.47		4	AS104	400	9.76	4.29	2.57	0.0603	7.87	4.65	2.06	0.0096	-20.68	-36.3492	-30.55	-78.6		5.1	prebroken, black
A105	400	12.49	6.97	3.79	0.1031	11.71	5.13	3.55	0.0282	-6.24	-26.3989	-6.33	-72.65				S105	400	13.18	6.19	3.64	0.0732				0.0179				-75.55	pericarp crumb;ed when measuring	0	AS105	400	9.05	4.11	1.88	0.0415	6.96	3.78	1.55	0.0062	-6.24	-26.3989	-6.33	-72.65		14.5	black, multiple pieces
A106	400	11.48	6.19	3.09	0.0616	10.34	5.03	3.28	0.0175	-9.93	-18.7399	6.15	-71.59		0		S106	400	14.03	7.47	4.47	0.0996	11.93	5.13	4.86	0.0268	-14.97	-31.3253	8.72	-73.09			AS106	400	9.37	3.77	2.31	0.044	7.65	3.83	1.8	0.0071	-9.93	-18.7399	6.15	-71.59		8.3	black
A107	400	10.4	6.01	3.44	0.0711				0.0184				-74.12	broke after measuring			S107	400	13.19	6.5	3.59	0.0785	11.77	4.43	3.3	0.0225	-10.77	-31.8462	-8.08	-71.34		3.3	AS107	400	9.01	3.83	1.56	0.0277				0.0062				-74.12	in pieces		black
A108	400	11.89	6.45	3.95	0.0992	11.26	5.24	3.42	0.0264	-5.3	-18.7597	-13.42	-73.39				S108	400	12.83	7.04	4.05	0.0663		5.37	3.29	0.0185				-72.1	Tip broke off	0	AS108	400	7.46	4.28	2.66	0.0445	6.46	3.37		0.0086	-5.3	-18.7597		-73.39	broke measuring thickness		prebroken, black
A109	400	10.96	5.07	2.56	0.0515	9.74	4.29	3.25	0.0121	-11.13	-15.3846	26.95	-76.5				S109	400	9.97	4.39	3.03	0.0429	9.01	3.27	3.08	0.0125	-9.63	-25.5125	1.65	-70.86		2	AS109	400	8.96	4.12	2.03	0.0379				0.006				-76.5	in pieces	0	prebroken, black
A110	400	10.07	5.82	3.63	0.0774		4.65	3.07	0.0163		-20.1031	-15.43	-78.94	end missing	3.7		S110	400	10.66	5.36	3.32	0.0458		3.74		0.0102		-30.2239		-77.73	pericarp crumbled when measuring thickness	0	AS110	400	7.2	3.29	1.65	0.0198	5.01	2.73	1.43	0.0032	-100	-20.1031	-15.43	-78.94	mostly consumed	5.9	black, multiple pieces
A111	420	12.73	6.54	4.74	0.092	10.94	3.77		0.0119	-14.06	-42.3547		-87.07	1/2 broken			S111	420	11.96	4.91	2.76	0.0393				0.0053				-86.51		0	AS111	420	8.38	3.93	2.18	0.0403	5.77	2.9	1.63	0.0048	-14.06	-42.3547	-100	-87.07		4.3	black
A112	420	12.49	6.13	3.26	0.0785	9.51	4.1	3.16	0.0114	-23.86	-33.1158	-3.07	-85.48		0		S112	420	12.18	6.47	4.41	0.0781				0.0126				-83.87		0	AS112	420	8.48	4.36	2.29	0.0456	5.68	3.05	1.78	0.0048	-23.86	-33.1158	-3.07	-85.48		4.3	black
A113	420	13.6	6.15	3.34	0.0674	12.15	3.91		0.0099	-10.66	-36.4228		-85.31	1/2 consumed			S113	420	10.8	6.1	3.48	0.0713	8.99	3.78	3.18	0.0123	-16.76	-38.0328	-8.62	-82.75		0	AS113	420	9.39	4.12	2	0.0442	7.54	3.53	1.51	0.0059	-10.66	-36.4228	-100	-85.31		3.7	black
A114	420	12.34	5.67	2.88	0.06				0.0094				-84.33	ash	0		S114	420	12.17	6.29	3.59	0.0642	10.49	4.36	2.63	0.0129	-13.8	-30.6836	-26.74	-79.91		0	AS114	420	9.57	4.4	1.71	0.0417				0.0061				-84.33	in pieces		black
A115	420	12.64	6.34	3.33	0.0696				0.0087				-87.5	ash	0		S115	420	13.73	6.5	3.6	0.071				0.0113				-84.08		0	AS115	420	10.14	4.23	2.09	0.0544				0.0081				-87.5	in pieces		prebroken, black
A116	420	13.16	5.54	3.19	0.0809				0.0112				-86.16	ash	0		S116	420	13.57	6.29	3.94	0.0693				0.012				-82.68		0	AS116	420	8.68	4.46	2.31	0.0475				0.0056				-86.16	in pieces		prebroken, black
A117	420	11.72	6.45	3.93	0.0705	8.1	3.45	2.52	0.0107	-30.89	-46.5116	-35.88	-84.82		0		S117	420	10.27	6.83	4.29	0.0824	9.66	5.24		0.0189	-5.94	-23.2796		-77.06		0	AS117	420	8.7	3.82	1.62	0.0325				0.0053				-84.82	in pieces		prebroken, black
A118	420	12.64	7.21	3.45	0.1075	11.6	5.15	3.21	0.0217	-8.23	-28.5714	-6.96	-79.81		0		S118	420	12.73	5.86	3.35	0.0719				0.0153				-78.72		0	AS118	420	8.61	3.91	2.04	0.0367				0.005				-79.81	in pieces		prebroken, black
A119	420	12.13	5.4	3.73	0.0749				0.0127				-83.04	broken			S119	420	10.11	4.95	4.19	0.0517				0.0099				-80.85		0	AS119	420	8.54	4.19	1.74	0.0346				0.005				-83.04	in pieces		prebroken, black
A120	420	11.06	5.37	3.07	0.0523	10.31	3.25	2.41	0.01	-6.78	-39.4786	-21.5	-80.88		0		S120	420	10.93	5.76	3.36	0.0565	9.59	4.24	3.07	0.0143	-12.26	-26.3889	-8.63	-74.69		2.8	AS120	420	9.37	3.92	2.15	0.0416				0.0047				-80.88	in pieces		prebroken, black
A121	440	10.01	5.39	3.02	0.0756				0.0091				-87.96	only seed rmains	0		S21b	240	12.71	6.19	3.54	0.0646	12.8	5.61	3.16	0.0499	0.71	-9.36995	-10.73	-22.76		2.8																	prebroken, black
A122	440	11.67	6.47	4.18	0.0538	10.09	5.34	3.03	0.0084	-13.54	-17.4652	-27.51	-84.39	pericarp ashy (gray)	0		S22b	240	11.47	6.48	3.39	0.0671	10.51	5.18	2.86	0.0454	-8.37	-20.0617	-15.63	-32.34
A123	440	11.28	6.01	3.13	0.0716				0.0102				-85.75	in pieces, seed whole	0		S23b	240	14.5	6.01	3.64	0.0971	14.01	5.28	3.23	0.0689	-3.38	-12.1464	-11.26	-29.04
A124	440	11.43	5.5	3	0.0772	9.64	3.85	3.02	0.0132	-15.66	-30	0.67	-82.9	pericarp ashy (gray)	0		S24b	240	13.74	6.75	3.5	0.0881	13.79	6.08	3.11	0.069	0.36	-9.92593	-11.14	-21.68
A125	440	10.25	5.61	3.29	0.0663				0.0097				-85.37	in pieces, seed whole	0		S25b	240	12.29	6.17	3.44	0.054	12.18	5.63	2.99	0.0413	-0.9	-8.75203	-13.08	-23.52
A126	440	9.79	5.84	3.81	0.0822	7.62	4.47	2.99	0.0123	-22.17	-23.4589	-21.52	-85.04	pericarp ashy (gray)	0		S26b	240	11.88	5.37	3.53	0.0533	11.77	4.4	3.09	0.0389	-0.93	-18.0633	-12.46	-27.02
A127	440	10.96	5.39	3.07	0.0646	9.15	4.47	2.35	0.0086	-16.51	-17.0686	-23.45	-86.69	pericarp ashy (gray)	0		S27b	240	12.71	5.79	3.95	0.0574	12.75	5.45	3.63	0.0454	0.31	-5.87219	-8.1	-20.91
A128	440	11.19	5.37	3.31	0.0618		3.26		0.0088				-85.76	broke when measuring	0		S28b	240	10.36	6.13	3.87	0.0655	10.36	5.52	3.68	0.0523	0	-9.95106	-4.91	-20.15
A129	440	11.27	4.99	3.31	0.0679	10.21		2.82	0.0106	-9.41	-100	-14.8	-84.39	pericarp ashy (gray)	0		S29b	240	11.37	5.32	3.21	0.0594	11.27	4.54	2.64	0.0442	-0.88	-14.6617	-17.76	-25.59
A130	440	10.96	4.76	2.38	0.0462		4.1		0.0062				-86.58	broke when measuring, seed whole	0		S30b	240	10.67	6.42	4.12	0.084	10.47	5.66	3.42	0.0624	-1.87	-11.838	-16.99	-25.71
A41b	280	11.15	6.42	3.34	0.0721	10.59	4.85	2.71	0.0502	-5.02	-24.4548	-18.86	-30.37				S31	260	11.35	5.26	3.49	0.0673	11.07	4.04	3.17	0.0484	-2.47	-23.1939	-9.17	-28.08
A42b	280	10.95	5.09	2.66	0.0686	10.74	3.9	2.62	0.0481	-1.92	-23.3792	-1.5	-29.88				S32	260	11.59	6.29	4.08	0.0569	9.96	5.46	3.78	0.0371	-14.06	-13.1955	-7.35	-34.8
A43b	280	10.48	6.07	3.59	0.0443	10.21	5.32	3.22	0.0277	-2.58	-12.3558	-10.31	-37.47				S33	260	11.65	6.12	3.28	0.045	11.41	5.12	2.78	0.0334	-2.06	-16.3399	-15.24	-25.78
A44b	280	11.88	6.43	3.35	0.055	11.11	5.02	2.64	0.0371	-6.48	-21.9285	-21.19	-32.55				S34	260	12.49	5.37	3.2	0.0442	12.21	4.22	2.74	0.0304	-2.24	-21.4153	-14.38	-31.22
A45b	280	10.87	5.44	3.16	0.084	10.49	4.78	3.03	0.063	-3.5	-12.1324	-4.11	-25				S35	260	11.97	5.96	3.36	0.051	11.96	5.57	3.01	0.0371	-0.08	-6.54362	-10.42	-27.25
A46b	280	9.81	6.1	3.58	0.0861	9.66	5.4	3.25	0.0648	-1.53	-11.4754	-9.22	-24.74				S36	260	12.17	7.65	3.15	0.0968	11.96	6.91	2.76	0.0719	-1.73	-9.6732	-12.38	-25.72
A47b	280	12.22	6.24	3.16	0.0585	11.7	5.32	1.97	0.0381	-4.26	-14.7436	-37.66	-34.87				S37	260	12.15	6.3	4.08	0.0764	11.13	4.99	3.42	0.0537	-8.4	-20.7937	-16.18	-29.71
A48b	280	10.74	6.15	3.84	0.0752	10.45	5.12	3.37	0.0532	-2.7	-16.748	-12.24	-29.26				S38	260	9.93	6.5	3.81	0.086	9.68	5.53	3.15	0.0652	-2.52	-14.9231	-17.32	-24.19
A49b	280	10.32	5.5	3.61	0.0655	10.12	4.43	2.8	0.0459	-1.94	-19.4545	-22.44	-29.92				S39	260	9.31	5.22	3.42	0.0482	9.02	4.78	2.93	0.0364	-3.11	-8.42912	-14.33	-24.48
A50b	280	11.35	5.23	3.34	0.0574	10.63	4.46	2.79	0.0433	-6.34	-14.7228	-16.47	-24.56				S40	260	10.12	5.28	3.52	0.0579	10.25	4.56	2.89	0.0428	1.28	-13.6364	-17.9	-26.08
																	S41b	280	12.51	5.99	3.79	0.0896	11.94	4.37	3.16	0.0615	-4.56	-27.0451	-16.62	-31.36
																	S42b	280	11.87	4.99	2.61	0.042	10.78	3.49	2.82	0.0254	-9.18	-30.0601	8.05	-39.52
																	S43b	280	12.83	5.93	3.67	0.0886	11.18	4.44	4.16	0.0612	-12.86	-25.1265	13.35	-30.93
																	S44b	280	12.98	6.52	3.97	0.0638	11.4	5.26	3.19	0.04	-12.17	-19.3252	-19.65	-37.3
																	S45b	280	11.45	5.06	2.74	0.0372	10.03	3.87	2.04	0.0235	-12.4	-23.5178	-25.55	-36.83
																	S46b	280	11.67	6.35	3.74	0.0658	10.63	4.71	3.08	0.0425	-8.91	-25.8268	-17.65	-35.41
																	S47b	280	11.17	5.51	2.86	0.0323	9.55	3.8	1.99	0.0187	-14.5	-31.0345	-30.42	-42.11
																	S48b	280	11.38	4.23	2.96	0.0467	10.61	3.1	2.44	0.0312	-6.77	-26.7139	-17.57	-33.19
																	S49b	280	12.11	4.48	2.51	0.0497	11.74	3.48	2.18	0.0339	-3.06	-22.3214	-13.15	-31.79
																	S50b	280	12.18	4.65	3.54	0.0634	11.69	3.56	2.94	0.0428	-4.02	-23.4409	-16.95	-32.49
																	S51b	300	12.37	7.54	4.04	0.0919	11.75	5.93	3.62	0.0517	-5.01	-21.3528	-10.4	-43.74
																	S52b	300	11.15	6.58	4.77	0.0746	10.36	5.42	4.01	0.0437	-7.09	-17.6292	-15.93	-41.42
																	S53b	300	11.48	5.85	3.09	0.0576	10.26	4.67	2.77	0.0344	-10.63	-20.1709	-10.36	-40.28
																	S54b	300	13.34	6.7	3.45	0.051	12.73	5.67	2.53	0.028	-4.57	-15.3731	-26.67	-45.1
																	S55b	300	12.76	5.16	3.44	0.072	12.34	3.86	3.17	0.0413	-3.29	-25.1938	-7.85	-42.64
																	S56b	300	11.18	5.68	3.46	0.0631	10.44	4.4	2.79	0.0397	-6.62	-22.5352	-19.36	-37.08
																	S57b	300	12.22	6.61	2.1	0.1164	11.46	4.9	3.97	0.0727	-6.22	-25.8699	89.05	-37.54
																	S58b	300	11.95	6.31	3.78	0.0744	11.14	4.73	3.36	0.0454	-6.78	-25.0396	-11.11	-38.98
																	S59b	300	12.23	5.21	3.41	0.0667	11.86	4.38	3.04	0.0418	-3.03	-15.9309	-10.85	-37.33	Oily
																	S60b	300	11.33	6.61	4.29	0.0647	9.68	5.06	2.93	0.037	-14.56	-23.4493	-31.7	-42.81
																	S61b	320	11.36	4.77	2.36	0.029	11.36	3.67	2	0.0159	0	-23.0608	-15.25	-45.17
																	S62b	320	11.03	5.68	3.59	0.0591	11.03	4.52	3.22	0.0342	0	-20.4225	-10.31	-42.13	Oily
																	S63b	320	10.85	4.98	2.98	0.0478	10.85	3.91	2.76	0.0264	0	-21.4859	-7.38	-44.77	Oily
																	S64b	320	12.48	5.93	2.84	0.0347	12.48	3.82	2.49	0.0176	0	-35.5818	-12.32	-49.28	Oily
																	S65b	320	10.64	5.68	3.61	0.0735	10.64	4.21	3.17	0.0429	0	-25.8803	-12.19	-41.63	Oily
																	S66b	320	12.37	5.89	3.23	0.0437	12.37	3.57	2.4	0.0183	0	-39.3888	-25.7	-58.12	Oily
																	S67b	320	11.36	5.41	3.26	0.0549	11.36	4.14	3.15	0.0333	0	-23.475	-3.37	-39.34
																	S68b	320	12.03	5.61	2.34	0.0468	12.03	3.74	3.16	0.0264	0	-33.3333	35.04	-43.59
																	S69b	320	9.91	4.64	3.18	0.0501	9.91	3.64	2.98	0.029	0	-21.5517	-6.29	-42.12	Oily
																	S70b	320	10.97	5.29	3.18	0.0562	10.97	3.71	3.05	0.0289	0	-29.8677	-4.09	-48.58	Oily
																	S91b	380	10.2	4.07	2.72	0.0463				0.0143				-69.11
																	S92b	380	12.17	5.44	2.8	0.0514	11.32	4.17	2.51	0.018	-6.98	-23.3456	-10.36	-64.98
																	S93b	380	14.88	5.42	3.45	0.0809	13.67	3.64	3.07	0.0257	-8.13	-32.8413	-11.01	-68.23
																	S94b	380	11.8	5.26	4.37	0.0969	11.07	4.8	3.95	0.0314	-6.19	-8.74525	-9.61	-67.6
																	S95b	380	12.1	5.4	3.46	0.0475	10.67	4.41	2.88	0.017	-11.82	-18.3333	-16.76	-64.21
																	S96b	380	10.28	5.54	3.21	0.071	9.49	4.29	3.08	0.0222	-7.68	-22.5632	-4.05	-68.73
																	S97b	380	10.24	5.3	3.35	0.0638	9.98	4.33	2.77	0.0231	-2.54	-18.3019	-17.31	-63.79
																	S98b	380	10.14	5.12	3.16	0.0421	9.28	3.92	2.77	0.0161	-8.48	-23.4375	-12.34	-61.76
																	S99b	380	11.63	4.25	2.57	0.0478	11.09	3.85	2.65	0.0172	-4.64	-9.41176	3.11	-64.02
																	S100b	380	10.87	5.61	3.96	0.0779	9.38	4.07	2.94	0.0252	-13.71	-27.451	-25.76	-67.65
[truncated: 30 more columns]
