# Supplementary material for: The effects of charring on sunflower (Helianthus annuus L) achenes and kernels: Taphonomic and behavioral implications
Source: PLoS One. 2025 Jun 12;20(6):e0326159. doi: 10.1371/journal.pone.0326159 (PMC12161534; doi:10.1371/journal.pone.0326159)
Supplement: S2 Table — (XLSX) [file pone.0326159.s002.xlsx]

## Sheet: Sheet1
Hart, John P. 2025. The Effects of Charring on Sunflower (Helianthus annuus L) Achenes and Seeds: Replication and New Insights
S2 Table. Application of correction factors to experimentally charred sunflower achenes and kernels.
Length																	Width																	Yarnell's kernel to achene estimation
Temperature	Original L	Heated L	Heiser	Yarnell	B&W Low	B&W High	D Heiser	D Yarnell	D B&W Low	D B&W High	Temp Avg	Heiser	Yarnell	B&W Low	B&W High		Temperature	Original W	Heated W	Heiser	Yarnell	B&W Low	B&W High	D Heiser	D Yarnell	D B&W Low	D B&W High	Temp Avg	Heiser	Yarnell	B&W Low	B&W High		Achene	Original			Heated Kernel		Yarnell	D Yarnell	Yarnell	D Yarnell	Yarnell	D Yarnell	Temp	Average
200	11.91	11.87	13.057	13.1757	12.2261	15.3123	1.147	1.2657	0.3161	3.4023	200	1.2	1.32	0.37	3.45		200	5.95	5.73	6.9333	7.2771	6.3603	8.0793	0.9833	1.3271	0.4103	2.1293	200	1.01	1.36	0.41	2.2		Temp	Length	Width	L*W	Length	Width	Length	Length	Width	Width	L*W	L*W		Length	Width	L*W
200	12.8	12.8	14.08	14.208	13.184	16.512	1.28	1.408	0.384	3.712	220	1.15	1.26	0.32	3.38		200	5.54	5.55	6.7155	7.0485	6.1605	7.8255	1.1755	1.5085	0.6205	2.2855	220	0.64	0.98	0.07	1.78		200	9.68	6.69	64.7592	7.75	3.57	10.075	0.395	5.1765	-1.5135	52.15	-12.6092	200	-0.58	-0.38	-7.49
200	13.08	13.09	14.399	14.5299	13.4827	16.8861	1.319	1.4499	0.4027	3.8061	240	0.97	1.09	0.15	3.22		200	6.11	5.69	6.8849	7.2263	6.3159	8.0229	0.7749	1.1163	0.2059	1.9129	240	0.27	0.58	-0.25	1.31		200	11.73	5.56	65.2188	9.29	3.86	12.077	0.347	5.597	0.037	67.59	2.3712	220	-0.24	-0.24	-7.68
200	12.73	12.79	14.069	14.1969	13.1737	16.4991	1.339	1.4669	0.4437	3.7691	260	0.63	0.74	-0.15	2.74		200	5.67	5.33	6.4493	6.7691	5.9163	7.5153	0.7793	1.0991	0.2463	1.8453	260	-0.17	0.12	-0.65	0.79		200	11.73	6.8	79.764	8.06	3.91	10.478	-1.252	5.6695	-1.1305	59.41	-20.354	240	-0.96	-0.19	-7.89
200	12.6	12.56	13.816	13.9416	12.9368	16.2024	1.216	1.3416	0.3368	3.6024	280	0.45	0.56	-0.34	2.58		200	6.38	6.06	7.3326	7.6962	6.7266	8.5446	0.9526	1.3162	0.3466	2.1646	280	-0.28	0	-0.74	0.65		200	12.16	6.19	75.2704	10.42	3.54	13.546	1.386	5.133	-1.057	69.53	-5.7404	260	-1.06	-0.47	-11.26
200	13.45	13.39	14.729	14.8629	13.7917	17.2731	1.279	1.4129	0.3417	3.8231	300	0.41	0.52	-0.35	2.47		200	5.11	4.91	5.9411	6.2357	5.4501	6.9231	0.8311	1.1257	0.3401	1.8131	300	-0.44	-0.18	-0.87	0.42		200	12.99	6.05	78.5895	10.17	3.8	13.221	0.231	5.51	-0.54	72.85	-5.7395	280	-1.17	-0.39	-10.5
200	11.4	11.4	12.54	12.654	11.742	14.706	1.14	1.254	0.342	3.306	320	0.61	0.72	-0.18	2.76		200	5.74	5.56	6.7276	7.0612	6.1716	7.8396	0.9876	1.3212	0.4316	2.0996	320	-0.47	-0.2	-0.93	0.43		200	12.7	6.9	87.63	9.57	3.88	12.441	-0.259	5.626	-1.274	69.99	-17.64	300	-1.06	-0.53	-11.88
200	12.66	12.79	14.069	14.1969	13.1737	16.4991	1.409	1.5369	0.5137	3.8391	340	0.44	0.56	-0.34	2.56		200	6.36	6.21	7.5141	7.8867	6.8931	8.7561	1.1541	1.5267	0.5331	2.3961	340	-0.42	-0.13	-0.9	0.54		200	12.1	5.95	71.995	9.51	4.25	12.363	0.263	6.1625	0.2125	76.19	4.195	320	-1.72	0.02	-9.82
200	11.62	11.68	12.848	12.9648	12.0304	15.0672	1.228	1.3448	0.4104	3.4472	360	0.51	0.61	-0.24	2.54		200	5.76	5.65	6.8365	7.1755	6.2715	7.9665	1.0765	1.4155	0.5115	2.2065	360	-0.32	-0.05	-0.77	0.58		200	13.03	6.29	81.9587	8.68	3.97	11.284	-1.746	5.7565	-0.5335	64.96	-16.9987	340	-0.67	0.6	2.97
200	10.15	10.19	11.209	11.3109	10.4957	13.1451	1.059	1.1609	0.3457	2.9951	380	0.19	0.29	-0.56	2.23		200	5.56	5.4	6.534	6.858	5.994	7.614	0.974	1.298	0.434	2.054	380	-0.44	-0.17	-0.9	0.47		200	11.5	5.68	65.32	8.73	3.91	11.349	-0.151	5.6695	-0.0105	64.34	-0.98	360	-1.49	0.17	-7.69
200	15.48	15.42	16.962	17.1162	15.8826	19.8918	1.482	1.6362	0.4026	4.4118	300-380	0.44	0.55	-0.33	2.52		200	6.06	5.77	6.9817	7.3279	6.4047	8.1357	0.9217	1.2679	0.3447	2.0757	300-380	-0.42	-0.15	-0.88	0.48		200	11.26	5.42	61.0292	8.9	3.84	11.57	0.31	5.568	0.148	64.42	3.3908	380	-1.94	0.22	-9.05
200	12.6	12.62	13.882	14.0082	12.9986	16.2798	1.282	1.4082	0.3986	3.6798	400	-0.29	-0.18	-1.04	1.76		200	6.65	6.38	7.7198	8.1026	7.0818	8.9958	1.0698	1.4526	0.4318	2.3458	400	-0.46	-0.18	-0.92	0.48		200	11.51	5.14	59.1614	8.43	3.94	10.959	-0.551	5.713	0.573	62.61	3.4486	300-380	-1.37	0.08	-7.23
200	10.82	10.84	11.924	12.0324	11.1652	13.9836	1.104	1.2124	0.3452	3.1636	420	-0.69	-0.59	-1.4	1.23		200	7.89	7.45	9.0145	9.4615	8.2695	10.5045	1.1245	1.5715	0.3795	2.6145	420	-0.65	-0.37	-1.11	0.28		200	11.92	5.5	65.56	7.53	3.04	9.789	-2.131	4.408	-1.092	43.15	-22.41	400	-2.68	-0.56	-20.58
200	11.89	11.86	13.046	13.1646	12.2158	15.2994	1.156	1.2746	0.3258	3.4094	440	-0.75	-0.65	-1.4	1.03		200	7.53	7.3	8.833	9.271	8.103	10.293	1.303	1.741	0.573	2.763	440	-0.41	-0.16	-0.84	0.44		200	10.12	5.86	59.3032	6.53	4.04	8.489	-1.631	5.858	-0.002	49.73	-9.5732	420	-3.26	-1.21	-25.53
200	11.59	11.62	12.782	12.8982	11.9686	14.9898	1.192	1.3082	0.3786	3.3998	Minimum						200	7.08	6.67	8.0707	8.4709	7.4037	9.4047	0.9907	1.3909	0.3237	2.3247	Minimum						200	9.64	5.54	53.4056	7.32	4.23	9.516	-0.124	6.1335	0.5935	58.37	4.9644
200	10.52	10.55	11.605	11.7105	10.8665	13.6095	1.085	1.1905	0.3465	3.0895	200	1.007	1.1077	0.2734	2.9203		200	5.62	5.21	6.3041	6.6167	5.7831	7.3461	0.6841	0.9967	0.1631	1.7261	200	0.6761	0.9407	0.1631	1.5581		200	10.42	4.5	46.89	6.65	2.8	8.645	-1.775	4.06	-0.44	35.1	-11.79
200	10.32	10.43	11.473	11.5773	10.7429	13.4547	1.153	1.2573	0.4229	3.1347	220	0.86	0.955	0.195	2.665		200	7.81	7.77	9.4017	9.8679	8.6247	10.9557	1.5917	2.0579	0.8147	3.1457	220	0.2035	0.4645	-0.2315	1.0735		200	11.28	5.43	61.2504	8.62	3.8	11.206	-0.074	5.51	0.08	61.75	0.4996
200	10.07	10.07	11.077	11.1777	10.3721	12.9903	1.007	1.1077	0.3021	2.9203	240	0.091	0.1961	-0.6447	2.0879		200	6.42	6.17	7.4657	7.8359	6.8487	8.6997	1.0457	1.4159	0.4287	2.2797	240	-2.0671	-1.8577	-2.4161	-1.3691		200	11.8	4.74	55.932	8.51	3.29	11.063	-0.737	4.7705	0.0305	52.78	-3.152
200	10.83	10.78	11.858	11.9658	11.1034	13.9062	1.028	1.1358	0.2734	3.0762	260	-0.634	-0.5344	-1.3312	1.2584		200	4.66	4.41	5.3361	5.6007	4.8951	6.2181	0.6761	0.9407	0.2351	1.5581	260	-2.749	-2.563	-3.059	-2.129		200	12.51	6.28	78.5628	7.66	3.36	9.958	-2.552	4.872	-1.408	48.52	-30.0428
200	10.29	10.29	11.319	11.4219	10.5987	13.2741	1.029	1.1319	0.3087	2.9841	280	-0.665	-0.5695	-1.3335	1.1495		220	5.88	5.32	6.4372	6.7564	5.9052	7.5012	0.5572	0.8764	0.0252	1.6212	280	-3.0993	-2.8791	-3.4663	-2.3653		200	12.18	4.84	58.9512	8.66	3.36	11.258	-0.922	4.872	0.032	54.85	-4.1012
220	12.05	12.07	13.277	13.3977	12.4321	15.5703	1.227	1.3477	0.3821	3.5203	300	-0.807	-0.7157	-1.4461	0.9277		220	5.06	4.35	5.2635	5.5245	4.8285	6.1335	0.2035	0.4645	-0.2315	1.0735	300	-2.1209	-1.8983	-2.4919	-1.3789		220	10.66	7.39	78.7774	8.06	4.77	10.478	-0.182	6.9165	-0.4735	72.47	-6.3074
220	11.77	11.78	12.958	13.0758	12.1334	15.1962	1.188	1.3058	0.3634	3.4262	320	-0.913	-0.8163	-1.5899	0.9243		220	5.91	5.5	6.655	6.985	6.105	7.755	0.745	1.075	0.195	1.845	320	-1.6169	-1.3703	-2.0279	-0.7949		220	13.28	6.34	84.1952	10.36	3.98	13.468	0.188	5.771	-0.569	77.72	-6.4752
220	12.92	12.79	14.069	14.1969	13.1737	16.4991	1.149	1.2769	0.2537	3.5791	340	-0.318	-0.2258	-0.9634	1.4338		220	4.94	4.38	5.2998	5.5626	4.8618	6.1758	0.3598	0.6226	-0.0782	1.2358	340	-1.5286	-1.3282	-1.8626	-0.8606		220	11.46	6.67	76.4382	8.35	3.86	10.855	-0.605	5.597	-1.073	60.76	-15.6782
220	12.46	12.42	13.662	13.7862	12.7926	16.0218	1.202	1.3262	0.3326	3.5618	360	-0.422	-0.3252	-1.0996	1.4172		220	5.74	4.97	6.0137	6.3119	5.5167	7.0077	0.2737	0.5719	-0.2233	1.2677	360	-0.8841	-0.6709	-1.3261	-0.2047		220	13.22	7.97	105.363	10.12	4.68	13.156	-0.064	6.786	-1.184	89.28	-16.0834
220	11.84	11.78	12.958	13.0758	12.1334	15.1962	1.118	1.2358	0.2934	3.3562	380	-0.552	-0.4582	-1.2086	1.2302		220	6.66	6.08	7.3568	7.7216	6.7488	8.5728	0.6968	1.0616	0.0888	1.9128	380	-1.8505	-1.6135	-2.2455	-1.0605		220	11	7.42	81.62	9.2	5.21	11.96	0.96	7.5545	0.1345	90.35	8.73
220	12.83	12.77	14.047	14.1747	13.1531	16.4733	1.217	1.3447	0.3231	3.6433	300-380	-0.913	-0.8163	-1.5899	0.9243		220	5.86	5.28	6.3888	6.7056	5.8608	7.4448	0.5288	0.8456	0.0008	1.5848	300-380	-2.1209	-1.8983	-2.4919	-1.3789		220	12.82	6.9	88.458	8.37	4.34	10.881	-1.939	6.293	-0.607	68.47	-19.988
220	12.45	12.38	13.618	13.7418	12.7514	15.9702	1.168	1.2918	0.3014	3.5202	400	-1.492	-1.3992	-2.1416	0.2712		220	5.04	4.85	5.8685	6.1595	5.3835	6.8385	0.8285	1.1195	0.3435	1.7985	400	-2.9446	-2.7202	-3.3186	-2.1966		220	13.7	7.02	96.174	10.24	4.95	13.312	-0.388	7.1775	0.1575	95.55	-0.624
220	10.83	10.84	11.924	12.0324	11.1652	13.9836	1.094	1.2024	0.3352	3.1536	420	-2.81	-2.729	-3.377	-1.271		220	5.07	4.62	5.5902	5.8674	5.1282	6.5142	0.5202	0.7974	0.0582	1.4442	420	-2.2755	-2.0685	-2.6205	-1.5855		220	10.34	5.8	59.972	7.97	3.82	10.361	0.021	5.539	-0.261	57.39	-2.582
220	11.07	11.01	12.111	12.2211	11.3403	14.2029	1.041	1.1511	0.2703	3.1329	440	-1.408	-1.3318	-1.9414	0.0398		220	4.75	4.37	5.2877	5.5499	4.8507	6.1617	0.5377	0.7999	0.1007	1.4117	440	-1.4254	-1.2298	-1.7514	-0.7734		220	12.1	7.73	93.533	8.57	4.03	11.141	-0.959	5.8435	-1.8865	65.1	-28.433
220	12.6	12.72	13.992	14.1192	13.1016	16.4088	1.392	1.5192	0.5016	3.8088	Maximum						220	7.3	6.59	7.9739	8.3693	7.3149	9.2919	0.6739	1.0693	0.0149	1.9919	Maximum						220	12.11	7.23	87.5553	9.79	4.93	12.727	0.617	7.1485	-0.0815	90.98	3.4247
220	12.41	12.37	13.607	13.7307	12.7411	15.9573	1.197	1.3207	0.3311	3.5473	200	1.482	1.6362	0.5137	4.4118		220	5.63	5.07	6.1347	6.4389	5.6277	7.1487	0.5047	0.8089	-0.0023	1.5187	200	1.5917	2.0579	0.8147	3.1457		220	13.07	5.09	66.5263	8.68	3.77	11.284	-1.786	5.4665	0.3765	61.68	-4.8463
220	9.59	9.5	10.45	10.545	9.785	12.255	0.86	0.955	0.195	2.665	220	1.392	1.5192	0.5016	3.8088		220	7.4	6.79	8.2159	8.6233	7.5369	9.5739	0.8159	1.2233	0.1369	2.1739	220	1.0921	1.5727	0.3435	2.6941		220	9.27	4.78	44.3106	6.88	2.89	8.944	-0.326	4.1905	-0.5895	37.48	-6.8306
220	11.51	11.48	12.628	12.7428	11.8244	14.8092	1.118	1.2328	0.3144	3.2992	240	1.429	1.5669	0.474	4.0491		220	6.37	5.75	6.9575	7.3025	6.3825	8.1075	0.5875	0.9325	0.0125	1.7375	240	2.9911	3.4057	2.3001	4.3731		220	10.68	5.56	59.3808	7.65	3.87	9.945	-0.735	5.6115	0.0515	55.81	-3.5708
220	11.74	11.69	12.859	12.9759	12.0407	15.0801	1.119	1.2359	0.3007	3.3401	260	1.23	1.361	0.4375	3.719		220	7.47	6.92	8.3732	8.7884	7.6812	9.7572	0.9032	1.3184	0.2112	2.2872	260	1.5682	1.8934	1.0262	2.6522		220	11.75	4.11	48.2925	7.72	3.06	10.036	-1.714	4.437	0.327	44.53	-3.7625
220	12.83	12.86	14.146	14.2746	13.2458	16.5894	1.316	1.4446	0.4158	3.7594	280	1.268	1.4098	0.2754	3.9622		220	8.6	8.01	9.6921	10.1727	8.8911	11.2941	1.0921	1.5727	0.2911	2.6941	280	1.4933	1.7771	1.0203	2.4846		220	11.97	3.88	46.4436	8.01	2.83	10.413	-1.557	4.1035	0.2235	42.73	-3.7136
220	11.7	11.72	12.892	13.0092	12.0716	15.1188	1.192	1.3092	0.3716	3.4188	300	0.9	1.017	0.081	3.1586		220	7	6.47	7.8287	8.2169	7.1817	9.1227	0.8287	1.2169	0.1817	2.1227	300	0.828	1.116	0.348	1.8776		220	11.03	3.65	40.2595	7.8	2.9	10.14	-0.89	4.205	0.555	42.64	2.3805
220	12.42	12.26	13.486	13.6086	12.6278	15.8154	1.066	1.1886	0.2078	3.3954	320	1.248	1.3728	0.3744	3.6192		220	6.27	5.83	7.0543	7.4041	6.4713	8.2203	0.7843	1.1341	0.2013	1.9503	320	0.2847	0.6027	-0.1223	1.4441		220	14.17	6.47	91.6799	8.52	4.3	11.076	-3.094	6.235	-0.235	69.06	-22.6199
220	9.92	9.95	10.945	11.0445	10.2485	12.8355	1.025	1.1245	0.3285	2.9155	340	0.955	1.0775	0.1817	3.2825		220	7.16	6.38	7.7198	8.1026	7.0818	8.9958	0.5598	0.9426	-0.0782	1.8358	340	0.1134	0.4458	-0.4406	1.2214		220	11.06	6.05	66.913	7.96	4.09	10.348	-0.712	5.9305	-0.1195	61.37	-5.543
220	12.45	12.39	13.629	13.7529	12.7617	15.9831	1.179	1.3029	0.3117	3.5331	360	1.174	1.2894	0.3662	3.3666		220	6.21	5.76	6.9696	7.3152	6.3936	8.1216	0.7596	1.1052	0.1836	1.9116	360	0.4793	0.7991	-0.0537	1.5453		220	14.97	5.73	85.7781	9.33	3.67	12.129	-2.841	5.3215	-0.4085	64.54	-21.2381
220	10.16	10.19	11.209	11.3109	10.4957	13.1451	1.049	1.1509	0.3357	2.9851	380	0.738	0.8378	0.0394	2.8485		240	6.62	6.01	7.2721	7.6327	6.6711	8.4741	0.6521	1.0127	0.0511	1.8541	380	1.2406	1.5322	0.7546	2.2126		220	12.45	5.55	69.0975	8.41	4.37	10.933	-1.517	6.3365	0.7865	69.28	0.1825
240	12.31	12.31	13.541	13.6641	12.6793	15.8799	1.231	1.3541	0.3693	3.5699	300-380	1.248	1.3728	0.3744	3.6192		240	6.88	5.73	6.9333	7.2771	6.3603	8.0793	0.0533	0.3971	-0.5197	1.1993	300-380	1.2406	1.5322	0.7546	2.2126		240	11.91	5.41	64.4331	8.67	3.42	11.271	-0.639	4.959	-0.451	55.89	-8.5431
240	11.75	11.72	12.892	13.0092	12.0716	15.1188	1.142	1.2592	0.3216	3.3688	400	0.496	0.6086	-0.2922	2.6354		240	6.46	5.37	6.4977	6.8199	5.9607	7.5717	0.0377	0.3599	-0.4993	1.1117	400	1.9504	2.2648	1.4264	3.0001		240	11.64	6.24	72.6336	9.01	4.09	11.713	0.073	5.9305	-0.3095	69.46	-3.1736
240	11.82	11.57	12.727	12.8427	11.9171	14.9253	0.907	1.0227	0.0971	3.1053	420	0.356	0.4526	-0.3202	2.324		240	7.18	6.3	7.623	8.001	6.993	8.883	0.443	0.821	-0.187	1.703	420	1.0886	1.4282	0.5226	2.2206		240	12.42	6.82	84.7044	9.11	4.3	11.843	-0.577	6.235	-0.585	73.84	-10.8644
240	11.34	11.23	12.353	12.4653	11.5669	14.4867	1.013	1.1253	0.2269	3.1467	440	-0.039	0.0631	-0.7537	1.9009		240	5.39	4.14	5.0094	5.2578	4.5954	5.8374	-0.3806	-0.1322	-0.7946	0.4474	440	0.201	0.447	-0.209	1.0594		240	10.54	6.01	63.3454	7.64	3.24	9.932	-0.608	4.698	-1.312	46.66	-16.6854
240	10.1	10.07	11.077	11.1777	10.3721	12.9903	0.977	1.0777	0.2721	2.8903							240	5.03	4.28	5.1788	5.4356	4.7508	6.0348	0.1488	0.4056	-0.2792	1.0048							240	11.93	6.18	73.7274	8.68	4.13	11.284	-0.646	5.9885	-0.1915	67.57	-6.1574
240	11.24	11.21	12.331	12.4431	11.5463	14.4609	1.091	1.2031	0.3063	3.2209							240	6.14	5.53	6.6913	7.0231	6.1383	7.7973	0.5513	0.8831	-0.0017	1.6573							240	10.22	5.84	59.6848	7.8	4.54	10.14	-0.08	6.583	0.743	66.75	7.0652
240	10.7	10.69	11.759	11.8659	11.0107	13.7901	1.059	1.1659	0.3107	3.0901							240	4.95	4.51	5.4571	5.7277	5.0061	6.3591	0.5071	0.7777	0.0561	1.4091							240	14.63	5.94	86.9022	8.87	3.59	11.531	-3.099	5.2055	-0.7345	60.02	-26.8822
240	12.93	12.85	14.135	14.2635	13.2355	16.5765	1.205	1.3335	0.3055	3.6465							240	5.18	4.31	5.2151	5.4737	4.7841	6.0771	0.0351	0.2937	-0.3959	0.8971							240	12.27	6.07	74.4789	8.39	3.92	10.907	-1.363	5.684	-0.386	62	-12.4789
240	13.2	13.08	14.388	14.5188	13.4724	16.8732	1.188	1.3188	0.2724	3.6732							240	6.65	5.95	7.1995	7.5565	6.6045	8.3895	0.5495	0.9065	-0.0455	1.7395							240	13.07	5.82	76.0674	9.61	3.5	12.493	-0.577	5.075	-0.745	63.4	-12.6674
240	11.18	11.01	12.111	12.2211	11.3403	14.2029	0.931	1.0411	0.1603	3.0229							240	6.17	5.57	6.7397	7.0739	6.1827	7.8537	0.5697	0.9039	0.0127	1.6837							240	12.89	7.14	92.0346	9.37	4.64	12.181	-0.709	6.728	-0.412	81.95	-10.0846
240	13.99	13.75	15.125	15.2625	14.1625	17.7375	1.135	1.2725	0.1725	3.7475							240	5.37	6.91	8.3611	8.7757	7.6701	9.7431	2.9911	3.4057	2.3001	4.3731							240	12.6	5.7	71.82	8.68	4	11.284	-1.316	5.8	0.1	65.45	-6.37
240	14.53	14.11	15.521	15.6621	14.5333	18.2019	0.991	1.1321	0.0033	3.6719							240	5.79	4.99	6.0379	6.3373	5.5389	7.0359	0.2479	0.5473	-0.2511	1.2459							240	11.47	6.43	73.7521	8.06	4.19	10.478	-0.992	6.0755	-0.3545	63.66	-10.0921
240	11.19	10.64	11.704	11.8104	10.9592	13.7256	0.514	0.6204	-0.2308	2.5356							240	6.13	5.53	6.6913	7.0231	6.1383	7.7973	0.5613	0.8931	0.0083	1.6673							240	11.81	4.61	54.4441	8.74	3.81	11.362	-0.448	5.5245	0.9145	62.77	8.3259
240	12.75	12.67	13.937	14.0637	13.0501	16.3443	1.187	1.3137	0.3001	3.5943							240	5.32	4.78	5.7838	6.0706	5.3058	6.7398	0.4638	0.7506	-0.0142	1.4198							240	10.78	5.36	57.7808	6.71	3.69	8.723	-2.057	5.3505	-0.0095	46.67	-11.1108
240	12.12	11.32	12.452	12.5652	11.6596	14.6028	0.332	0.4452	-0.4604	2.4828							240	6.42	4.56	5.5176	5.7912	5.0616	6.4296	-0.9024	-0.6288	-1.3584	0.0096							240	12.57	4.73	59.4561	8.21	3.78	10.673	-1.897	5.481	0.751	58.5	-0.9561
240	12.41	12.17	13.387	13.5087	12.5351	15.6993	0.977	1.0987	0.1251	3.2893							240	5.26	4.37	5.2877	5.5499	4.8507	6.1617	0.0277	0.2899	-0.4093	0.9017							240	13.08	7.35	96.138	8.42	4.32	10.946	-2.134	6.264	-1.086	68.57	-27.568
240	12.12	12	13.2	13.32	12.36	15.48	1.08	1.2	0.24	3.36							240	6.29	3.49	4.2229	4.4323	3.8739	4.9209	-2.0671	-1.8577	-2.4161	-1.3691							240	10.85	4.88	52.948	7.47	3.43	9.711	-1.139	4.9735	0.0935	48.3	-4.648
240	11.22	10.81	11.891	11.9991	11.1343	13.9449	0.671	0.7791	-0.0857	2.7249							240	6.12	4.44	5.3724	5.6388	4.9284	6.2604	-0.7476	-0.4812	-1.1916	0.1404							240	11.03	4.84	53.3852	7.97	3.34	10.361	-0.669	4.843	0.003	50.18	-3.2052
240	11.81	11.29	12.419	12.5319	11.6287	14.5641	0.609	0.7219	-0.1813	2.7541							240	5.37	5.26	6.3646	6.6802	5.8386	7.4166	0.9946	1.3102	0.4686	2.0466							240	9.86	4.61	45.4546	8.02	3.41	10.426	0.566	4.9445	0.3345	51.55	6.0954
240	10	9.81	10.791	10.8891	10.1043	12.6549	0.791	0.8891	0.1043	2.6549							240	7.99	7.16	8.6636	9.0932	7.9476	10.0956	0.6736	1.1032	-0.0424	2.1056							260	10.68	6.64	70.9152	8.29	3.9	10.777	0.097	5.655	-0.985	60.94	-9.9752
240	12.71	12.8	14.08	14.208	13.184	16.512	1.37	1.498	0.474	3.802							240	6.76	5.87	7.1027	7.4549	6.5157	8.2767	0.3427	0.6949	-0.2443	1.5167							260	10.1	5.74	57.974	7.5	3.56	9.75	-0.35	5.162	-0.578	50.33	-7.644
240	11.47	10.51	11.561	11.6661	10.8253	13.5579	0.091	0.1961	-0.6447	2.0879							240	7.02	6.29	7.6109	7.9883	6.9819	8.8689	0.5909	0.9683	-0.0381	1.8489							260	14.32	6.95	99.524	10.31	4.62	13.403	-0.917	6.699	-0.251	89.79	-9.734
240	14.5	14.01	15.411	15.5511	14.4303	18.0729	0.911	1.0511	-0.0697	3.5729							240	5.35	4.39	5.3119	5.5753	4.8729	6.1899	-0.0381	0.2253	-0.4771	0.8399							260	9.9	3.95	39.105	7.71	2.66	10.023	0.123	3.857	-0.093	38.66	-0.445
240	13.74	13.79	15.169	15.3069	14.2037	17.7891	1.429	1.5669	0.4637	4.0491							240	5.8	4.65	5.6265	5.9055	5.1615	6.5565	-0.1735	0.1055	-0.6385	0.7565							260	10.96	6.41	70.2536	6.41	3.55	8.333	-2.627	5.1475	-1.2625	42.89	-27.3636
240	12.29	12.18	13.398	13.5198	12.5454	15.7122	1.108	1.2298	0.2554	3.4222							240	6.45	5.49	6.6429	6.9723	6.0939	7.7409	0.1929	0.5223	-0.3561	1.2909							260	10.8	7.48	80.784	8.8	4.75	11.44	0.64	6.8875	-0.5925	78.79	-1.994
240	11.88	11.77	12.947	13.0647	12.1231	15.1833	1.067	1.1847	0.2431	3.3033							240	5.35	4.79	5.7959	6.0833	5.3169	6.7539	0.4459	0.7333	-0.0331	1.4039							260	12.91	5.88	75.9108	7.71	3.59	10.023	-2.887	5.2055	-0.6745	52.17	-23.7408
240	12.71	12.75	14.025	14.1525	13.1325	16.4475	1.315	1.4425	0.4225	3.7375							240	5.66	4.89	5.9169	6.2103	5.4279	6.8949	0.2569	0.5503	-0.2321	1.2349							260	11.12	6.56	72.9472	8.78	4.22	11.414	0.294	6.119	-0.441	69.84	-3.1072
240	10.36	10.36	11.396	11.4996	10.6708	13.3644	1.036	1.1396	0.3108	3.0044							240	5.53	4.99	6.0379	6.3373	5.5389	7.0359	0.5079	0.8073	0.0089	1.5059							260	15.14	7.29	110.371	8.42	3.44	10.946	-4.194	4.988	-2.302	54.6	-55.7706
240	11.37	11.27	12.397	12.5097	11.6081	14.5383	1.027	1.1397	0.2381	3.1683							240	6.1	5.56	6.7276	7.0612	6.1716	7.8396	0.6276	0.9612	0.0716	1.7396							260	11.89	6.1	72.529	8.5	3.71	11.05	-0.84	5.3795	-0.7205	59.44	-13.089
240	10.67	10.47	11.517	11.6217	10.7841	13.5063	0.847	0.9517	0.1141	2.8363							260	6.25	4.55	5.5055	5.7785	5.0505	6.4155	-0.7445	-0.4715	-1.1995	0.1655							260	11.78	6.04	71.1512	8.14	3.68	10.582	-1.198	5.336	-0.704	56.47	-14.6812
260	12.21	12.16	13.376	13.4976	12.5248	15.6864	1.166	1.2876	0.3148	3.4764							260	6.64	5.78	6.9938	7.3406	6.4158	8.1498	0.3538	0.7006	-0.2242	1.5098							260	12.41	4.39	54.4799	7.95	3.21	10.335	-2.075	4.6545	0.2645	48.1	-6.3799
260	11.36	11.35	12.485	12.5985	11.6905	14.6415	1.125	1.2385	0.3305	3.2815							260	6.15	5.68	6.8728	7.2136	6.3048	8.0088	0.7228	1.0636	0.1548	1.8588							260	12.01	6.48	77.8248	8.56	3.65	11.128	-0.882	5.2925	-1.1875	58.89	-18.9348
260	10.26	9.96	10.956	11.0556	10.2588	12.8484	0.696	0.7956	-0.0012	2.5884							260	6.48	5.4	6.534	6.858	5.994	7.614	0.054	0.378	-0.486	1.134							260	11.95	6.05	72.2975	9.15	3.65	11.895	-0.055	5.2925	-0.7575	62.95	-9.3475
260	11.22	11.16	12.276	12.3876	11.4948	14.3964	1.056	1.1676	0.2748	3.1764							260	6.34	5.22	6.3162	6.6294	5.7942	7.3602	-0.0238	0.2894	-0.5458	1.0202							260	11.52	4.37	50.3424	7.74	4.16	10.062	-1.458	6.032	1.662	60.69	10.3476
260	11.15	10.17	11.187	11.2887	10.4751	13.1193	0.037	0.1387	-0.6749	1.9693							260	6.36	5.27	6.3767	6.6929	5.8497	7.4307	0.0167	0.3329	-0.5103	1.0707							260	11.09	5.63	62.4367	7.09	4.12	9.217	-1.873	5.974	0.344	55.06	-7.3767
260	12.83	12.44	13.684	13.8084	12.8132	16.0476	0.854	0.9784	-0.0168	3.2176							260	5.52	4.45	5.3845	5.6515	4.9395	6.2745	-0.1355	0.1315	-0.5805	0.7545							260	11.17	5.64	62.9988	8.13	3.63	10.569	-0.601	5.2635	-0.3765	55.63	-7.3688
260	11.27	10.97	12.067	12.1767	11.2991	14.1513	0.797	0.9067	0.0291	2.8813							260	5.49	4.71	5.6991	5.9817	5.2281	6.6411	0.2091	0.4917	-0.2619	1.1511							260	10.35	4.6	47.61	6.59	2.86	8.567	-1.783	4.147	-0.453	35.53	-12.08
260	13.38	12.36	13.596	13.7196	12.7308	15.9444	0.216	0.3396	-0.6492	2.5644							260	4.74	3.68	4.4528	4.6736	4.0848	5.1888	-0.2872	-0.0664	-0.6552	0.4488							260	10.78	5.85	63.063	8.14	4.73	10.582	-0.198	6.8585	1.0085	72.58	9.517
260	9.04	8.7	9.57	9.657	8.961	11.223	0.53	0.617	-0.079	2.183							260	4.86	4.01	4.8521	5.0927	4.4511	5.6541	-0.0079	0.2327	-0.4089	0.7941							260	10.75	6.45	69.3375	7.94	3.56	10.322	-0.428	5.162	-1.288	53.28	-16.0575
260	12.88	12.71	13.981	14.1081	13.0913	16.3959	1.101	1.2281	0.2113	3.5159							260	5.96	3.87	4.6827	4.9149	4.2957	5.4567	-1.2773	-1.0451	-1.6643	-0.5033							280	12.78	5.62	71.8236	7.97	3.26	10.361	-2.419	4.727	-0.893	48.98	-22.8436
260	12	11.15	12.265	12.3765	11.4845	14.3835	0.265	0.3765	-0.5155	2.3835							260	7.65	4.71	5.6991	5.9817	5.2281	6.6411	-1.9509	-1.6683	-2.4219	-1.0089							280	13.7	6.29	86.173	11.22	4.06	14.586	0.886	5.887	-0.403	85.87	-0.303
260	13.18	13.1	14.41	14.541	13.493	16.899	1.23	1.361	0.313	3.719							260	6.3	3.8	4.598	4.826	4.218	5.358	-1.702	-1.474	-2.082	-0.942							280	13	5.85	76.05	8.69	4.01	11.297	-1.703	5.8145	-0.0355	65.69	-10.36
260	13.24	12.23	13.453	13.5753	12.5969	15.7767	0.213	0.3353	-0.6431	2.5367							260	6.5	3.1	3.751	3.937	3.441	4.371	-2.749	-2.563	-3.059	-2.129							280	10.33	5.13	52.9929	6.81	3.42	8.853	-1.477	4.959	-0.171	43.9	-9.0929
260	11.74	11.32	12.452	12.5652	11.6596	14.6028	0.712	0.8252	-0.0804	2.8628							260	5.22	3.48	4.2108	4.4196	3.8628	4.9068	-1.0092	-0.8004	-1.3572	-0.3132							280	9.96	6.94	69.1224	7.94	4.52	10.322	0.362	6.554	-0.386	67.65	-1.4724
260	12.52	11.6	12.76	12.876	11.948	14.964	0.24	0.356	-0.572	2.444							260	5.28	3.56	4.3076	4.5212	3.9516	5.0196	-0.9724	-0.7588	-1.3284	-0.2604							280	12.72	4.58	58.2576	9.98	3.32	12.974	0.254	4.814	0.234	62.46	4.2024
260	12.55	11.97	13.167	13.2867	12.3291	15.4413	0.617	0.7367	-0.2209	2.8913							260	5.99	5.93	7.1753	7.5311	6.5823	8.3613	1.1853	1.5411	0.5923	2.3713							280	12.19	4.85	59.1215	9.06	3.17	11.778	-0.412	4.5965	-0.2535	54.14	-4.9815
260	10.94	10.27	11.297	11.3997	10.5781	13.2483	0.357	0.4597	-0.3619	2.3083							260	4.99	5.42	6.5582	6.8834	6.0162	7.6422	1.5682	1.8934	1.0262	2.6522							280	12.3	5.86	72.078	8.24	3.97	10.712	-1.588	5.7565	-0.1035	61.66	-10.418
260	10.95	11	12.1	12.21	11.33	14.19	1.15	1.26	0.38	3.24							260	5.93	4.67	5.6507	5.9309	5.1837	6.5847	-0.2793	0.0009	-0.7463	0.6547							280	10.05	4.73	47.5365	8.46	3.45	10.998	0.948	5.0025	0.2725	55.02	7.4835
260	11.05	10.03	11.033	11.1333	10.3309	12.9387	-0.017	0.0833	-0.7191	1.8887							260	6.52	5.67	6.8607	7.2009	6.2937	7.9947	0.3407	0.6809	-0.2263	1.4747							280	10.41	5.78	60.1698	8.06	3.08	10.478	0.068	4.466	-1.314	46.79	-13.3798
260	10.82	9.64	10.604	10.7004	9.9292	12.4356	-0.216	-0.1196	-0.8908	1.6156							260	6.13	5.12	6.1952	6.5024	5.6832	7.2192	0.0652	0.3724	-0.4468	1.0892							280	10.88	6.21	67.5648	7.65	3.75	9.945	-0.935	5.4375	-0.7725	54.08	-13.4848
260	11.35	11.07	12.177	12.2877	11.4021	14.2803	0.827	0.9377	0.0521	2.9303							260	6.56	6.07	7.3447	7.7089	6.7377	8.5587	0.7847	1.1489	0.1777	1.9987							280	9.83	5.41	53.1803	6.22	3.99	8.086	-1.744	5.7855	0.3755	46.78	-6.4003
260	11.59	9.96	10.956	11.0556	10.2588	12.8484	-0.634	-0.5344	-1.3312	1.2584							260	6.27	4.96	6.0016	6.2992	5.5056	6.9936	-0.2684	0.0292	-0.7644	0.7236							280	10.31	6.84	70.5204	7.44	3.82	9.672	-0.638	5.539	-1.301	53.57	-16.9504
260	11.65	11.41	12.551	12.6651	11.7523	14.7189	0.901	1.0151	0.1023	3.0689							260	6.53	5.74	6.9454	7.2898	6.3714	8.0934	0.4154	0.7598	-0.1586	1.5634							280	12.05	4.71	56.7555	7.32	3.39	9.516	-2.534	4.9155	0.2055	46.78	-9.9755
260	12.49	12.21	13.431	13.5531	12.5763	15.7509	0.941	1.0631	0.0863	3.2609							260	5.1	3.74	4.5254	4.7498	4.1514	5.2734	-0.5746	-0.3502	-0.9486	0.1734							280	11.28	5.19	58.5432	8.4	3.59	10.92	-0.36	5.2055	0.0155	56.84	-1.7032
260	11.97	11.96	13.156	13.2756	12.3188	15.4284	1.186	1.3056	0.3488	3.4584							260	7.88	6.76	8.1796	8.5852	7.5036	9.5316	0.2996	0.7052	-0.3764	1.6516							280	10.9	5.33	58.097	6.6	3.09	8.58	-2.32	4.4805	-0.8495	38.44	-19.657
260	12.17	11.96	13.156	13.2756	12.3188	15.4284	0.986	1.1056	0.1488	3.2584							260	6.01	5.31	6.4251	6.7437	5.8941	7.4871	0.4151	0.7337	-0.1159	1.4771							280	12.56	6.65	83.524	7.97	4.04	10.361	-2.199	5.858	-0.792	60.69	-22.834
260	12.15	11.13	12.243	12.3543	11.4639	14.3577	0.093	0.2043	-0.6861	2.2077							260	3.89	2.99	3.6179	3.7973	3.3189	4.2159	-0.2721	-0.0927	-0.5711	0.3259							280	13.2	5.56	73.392	8.27	3.48	10.751	-2.449	5.046	-0.514	54.25	-19.142
260	9.93	9.68	10.648	10.7448	9.9704	12.4872	0.718	0.8148	0.0404	2.5572							260	5.41	4.63	5.6023	5.8801	5.1393	6.5283	0.1923	0.4701	-0.2707	1.1183							280	12.95	6.06	78.477	7.88	3.59	10.244	-2.706	5.2055	-0.8545	53.33	-25.147
260	9.31	9.02	9.922	10.0122	9.2906	11.6358	0.612	0.7022	-0.0194	2.3258							260	6.5	5.9	7.139	7.493	6.549	8.319	0.639	0.993	0.049	1.819							280	11.45	4.77	54.6165	6.95	3.14	9.035	-2.415	4.553	-0.217	41.14	-13.4765
260	10.12	10.25	11.275	11.3775	10.5575	13.2225	1.155	1.2575	0.4375	3.1025							280	6.08	5.14	6.2194	6.5278	5.7054	7.2474	0.1394	0.4478	-0.3746	1.1674							300	12.96	5.99	77.6304	9.69	3.95	12.597	-0.363	5.7275	-0.2625	72.15	-5.4804
280	13.29	11.71	12.881	12.9981	12.0613	15.1059	-0.409	-0.2919	-1.2287	1.8159							280	5.8	3.94	4.7674	5.0038	4.3734	5.5554	-1.0326	-0.7962	-1.4266	-0.2446							300	9.59	5.76	55.2384	7.3	3.92	9.49	-0.1	5.684	-0.076	53.94	-1.2984
280	11.35	10.71	11.781	11.8881	11.0313	13.8159	0.431	0.5381	-0.3187	2.4659							280	5.53	3.95	4.7795	5.0165	4.3845	5.5695	-0.7505	-0.5135	-1.1455	0.0395							300	13.34	5.94	79.2396	9.6	4.13	12.48	-0.86	5.9885	0.0485	74.74	-4.4996
280	11.54	11.1	12.21	12.321	11.433	14.319	0.67	0.781	-0.107	2.779							280	5.4	4.8	5.808	6.096	5.328	6.768	0.408	0.696	-0.072	1.368							300	11.36	6.39	72.5904	8.77	4.68	11.401	0.041	6.786	0.396	77.37	4.7796
280	13.98	13.41	14.751	14.8851	13.8123	17.2989	0.771	0.9051	-0.1677	3.3189							280	6.67	4.89	5.9169	6.2103	5.4279	6.8949	-0.7531	-0.4597	-1.2421	0.2249							300	13.83	6.7	92.661	8.74	3.64	11.362	-2.468	5.278	-1.422	59.97	-32.691
280	12.18	11.84	13.024	13.1424	12.1952	15.2736	0.844	0.9624	0.0152	3.0936							280	6.52	4.88	5.9048	6.1976	5.4168	6.8808	-0.6152	-0.3224	-1.1032	0.3608							300	11.92	6.5	77.48	8.61	3.46	11.193	-0.727	5.017	-1.483	56.16	-21.32
280	11.47	10.82	11.902	12.0102	11.1446	13.9578	0.432	0.5402	-0.3254	2.4878							280	4.63	3.98	4.8158	5.0546	4.4178	5.6118	0.1858	0.4246	-0.2122	0.9818							300	13.47	5.85	78.7995	9.19	3.95	11.947	-1.523	5.7275	-0.1225	68.43	-10.3695
280	14.33	14.18	15.598	15.7398	14.6054	18.2922	1.268	1.4098	0.2754	3.9622							280	5.33	3.83	4.6343	4.8641	4.2513	5.4003	-0.6957	-0.4659	-1.0787	0.0703							300	13.19	7.06	93.1214	10.03	3.94	13.039	-0.151	5.713	-1.347	74.49	-18.6314
280	10.94	10.63	11.693	11.7993	10.9489	13.7127	0.753	0.8593	0.0089	2.7727							280	5.51	4.18	5.0578	5.3086	4.6398	5.8938	-0.4522	-0.2014	-0.8702	0.3838							300	11.33	5.18	58.6894	8.97	3.73	11.661	0.331	5.4085	0.2285	63.07	4.3806
280	11.29	11.11	12.221	12.3321	11.4433	14.3319	0.931	1.0421	0.1533	3.0419							280	4.78	3.58	4.3318	4.5466	3.9738	5.0478	-0.4482	-0.2334	-0.8062	0.2678							300	11.09	4.87	54.0083	8.01	3.31	10.413	-0.677	4.7995	-0.0705	49.98	-4.0283
280	13.47	13.29	14.619	14.7519	13.6887	17.1441	1.149	1.2819	0.2187	3.6741							280	5.06	3.86	4.6706	4.9022	4.2846	5.4426	-0.3894	-0.1578	-0.7754	0.3826							300	11.5	6.4	73.6	8.73	3.13	11.349	-0.151	4.5385	-1.8615	51.51	-22.09
280	11.15	10.59	11.649	11.7549	10.9077	13.6611	0.499	0.6049	-0.2423	2.5111							280	6.35	4.4	5.324	5.588	4.884	6.204	-1.026	-0.762	-1.466	-0.146							300	12.05	5.75	69.2875	7.82	3.89	10.166	-1.884	5.6405	-0.1095	57.34	-11.9475
280	10.95	10.74	11.814	11.9214	11.0622	13.8546	0.864	0.9714	0.1122	2.9046							280	5.51	4.9	5.929	6.223	5.439	6.909	0.419	0.713	-0.071	1.399							300	12.31	5.63	69.3053	8.05	3.33	10.465	-1.845	4.8285	-0.8015	50.53	-18.7753
280	10.48	10.21	11.231	11.3331	10.5163	13.1709	0.751	0.8531	0.0363	2.6909							280	4.23	4.73	5.7233	6.0071	5.2503	6.6693	1.4933	1.7771	1.0203	2.4393							300	10.75	5.68	61.06	7.57	3.6	9.841	-0.909	5.22	-0.46	51.37	-9.69
280	11.88	11.11	12.221	12.3321	11.4433	14.3319	0.341	0.4521	-0.4367	2.4519							280	4.48	4.38	5.2998	5.5626	4.8618	6.1758	0.8198	1.0826	0.3818	1.6958							300	11.98	5.91	70.8018	7.67	3.18	9.971	-2.009	4.611	-1.299	45.98	-24.8218
280	10.87	10.49	11.539	11.6439	10.8047	13.5321	0.669	0.7739	-0.0653	2.6621							280	4.65	5.06	6.1226	6.4262	5.6166	7.1346	1.4726	1.7762	0.9666	2.4846							300	11.44	5.11	58.4584	6.55	2.89	8.515	-2.925	4.1905	-0.9195	35.68	-22.7784
280	9.81	9.66	10.626	10.7226	9.9498	12.4614	0.816	0.9126	0.1398	2.6514							280	7.54	3.67	4.4407	4.6609	4.0737	5.1747	-3.0993	-2.8791	-3.4663	-2.3653							300	11.34	5.94	67.3596	7.76	3.4	10.088	-1.252	4.93	-1.01	49.73	-17.6296
280	12.22	11.7	12.87	12.987	12.051	15.093	0.65	0.767	-0.169	2.873							280	6.58	4.52	5.4692	5.7404	5.0172	6.3732	-1.1108	-0.8396	-1.5628	-0.2068							300	10.34	5.14	53.1476	8.2	4.29	10.66	0.32	6.2205	1.0805	66.31	13.1624
280	10.74	10.45	11.495	11.5995	10.7635	13.4805	0.755	0.8595	0.0235	2.7405							280	5.85	3.91	4.7311	4.9657	4.3401	5.5131	-1.1189	-0.8843	-1.5099	-0.3369							300	11.49	5.66	65.0334	6.73	3.82	8.749	-2.741	5.539	-0.121	48.46	-16.5734
280	10.32	10.12	11.132	11.2332	10.4236	13.0548	0.812	0.9132	0.1036	2.7348							280	6.7	3.82	4.6222	4.8514	4.2402	5.3862	-2.0778	-1.8486	-2.4598	-1.3138							300	11.86	5.98	70.9228	8.13	3.5	10.569	-1.291	5.075	-0.905	53.64	-17.2828
280	11.35	10.63	11.693	11.7993	10.9489	13.7127	0.343	0.4493	-0.4011	2.3627							280	7.15	5.84	7.0664	7.4168	6.4824	8.2344	-0.0836	0.2668	-0.6676	1.0844							320	13.08	7.29	95.3532	8.99	5.75	11.687	-1.393	8.3375	1.0475	97.44	2.0868
280	12.85	11.56	12.716	12.8316	11.9068	14.9124	-0.134	-0.0184	-0.9432	2.0624							280	7	5.55	6.7155	7.0485	6.1605	7.8255	-0.2845	0.0485	-0.8395	0.8255							320	10.93	5.61	61.3173	7.38	2.96	9.594	-1.336	4.292	-1.318	41.18	-20.1373
280	12.2	11.57	12.727	12.8427	11.9171	14.9253	0.527	0.6427	-0.2829	2.7253							280	7.36	6.06	7.3326	7.6962	6.7266	8.5446	-0.0274	0.3362	-0.6334	1.1846							320	12.09	6.56	79.3104	9.49	4.71	12.337	0.247	6.8295	0.2695	84.26	4.9496
280	14.16	12.98	14.278	14.4078	13.3694	16.7442	0.118	0.2478	-0.7906	2.5842							280	6.09	4.52	5.4692	5.7404	5.0172	6.3732	-0.6208	-0.3496	-1.0728	0.2832							320	11.51	6.18	71.1318	7.71	4.79	10.023	-1.487	6.9455	0.7655	69.61	-1.5218
280	11.91	11.73	12.903	13.0203	12.0819	15.1317	0.993	1.1103	0.1719	3.2217							280	6.24	4.81	5.8201	6.1087	5.3391	6.7821	-0.4199	-0.1313	-0.9009	0.5421							320	10.74	5.95	63.903	7.55	3.77	9.815	-0.925	5.4665	-0.4835	53.65	-10.253
280	12.07	10.96	12.056	12.1656	11.2888	14.1384	-0.014	0.0956	-0.7812	2.0684							280	6.63	5.03	6.0863	6.3881	5.5833	7.0923	-0.5437	-0.2419	-1.0467	0.4623							320	12.92	5.81	75.0652	7.52	3.39	9.776	-3.144	4.9155	-0.8945	48.05	-27.0152
280	11.97	11.25	12.375	12.4875	11.5875	14.5125	0.405	0.5175	-0.3825	2.5425							280	6.38	4.93	5.9653	6.2611	5.4723	6.9513	-0.4147	-0.1189	-0.9077	0.5713							320	11.54	5.86	67.6244	8.02	3.72	10.426	-1.114	5.394	-0.466	56.24	-11.3844
280	10.97	10.85	11.935	12.0435	11.1755	13.9965	0.965	1.0735	0.2055	3.0265							280	5.27	4.14	5.0094	5.2578	4.5954	5.8374	-0.2606	-0.0122	-0.6746	0.5674							320	11.49	5.56	63.8844	8.25	3.15	10.725	-0.765	4.5675	-0.9925	48.99	-14.8944
280	11.92	10.62	11.682	11.7882	10.9386	13.6998	-0.238	-0.1318	-0.9814	1.7798							280	5.97	4.98	6.0258	6.3246	5.5278	7.0218	0.0558	0.3546	-0.4422	1.0518							320	10.55	6.47	68.2585	7.77	3.91	10.101	-0.449	5.6695	-0.8005	57.27	-10.9885
280	12.08	11.72	12.892	13.0092	12.0716	15.1188	0.812	0.9292	-0.0084	3.0388							280	6.91	5.67	6.8607	7.2009	6.2937	7.9947	-0.0493	0.2909	-0.6163	1.0847							320	12.38	5.78	71.5564	7.8	4.24	10.14	-2.24	6.148	0.368	62.34	-9.2164
280	11.96	11.58	12.738	12.8538	11.9274	14.9382	0.778	0.8938	-0.0326	2.9782							280	6.42	4.85	5.8685	6.1595	5.3835	6.8385	-0.5515	-0.2605	-1.0365	0.4185							320	12.72	5.38	68.4336	7.67	5.35	9.971	-2.749	7.7575	2.3775	77.35	8.9164
280	12.51	11.94	13.134	13.2534	12.2982	15.4026	0.624	0.7434	-0.2118	2.8926							280	5.09	3.9	4.719	4.953	4.329	5.499	-0.371	-0.137	-0.761	0.409							320	13.3	6.47	86.051	8.92	3.28	11.596	-1.704	4.756	-1.714	55.15	-30.901
280	11.87	10.78	11.858	11.9658	11.1034	13.9062	-0.012	0.0958	-0.7666	2.0362							280	6.07	5.32	6.4372	6.7564	5.9052	7.5012	0.3672	0.6864	-0.1648	1.4312							320	13.49	6.55	88.3595	8.06	5.21	10.478	-3.012	7.5545	1.0045	79.16	-9.1995
280	12.83	11.18	12.298	12.4098	11.5154	14.4222	-0.532	-0.4202	-1.3146	1.5922							280	6.43	5.02	6.0742	6.3754	5.5722	7.0782	-0.3558	-0.0546	-0.8578	0.6482							320	13.44	5.56	74.7264	8.14	3.65	10.582	-2.858	5.2925	-0.2675	56.01	-18.7164
280	12.98	11.4	12.54	12.654	11.742	14.706	-0.44	-0.326	-1.238	1.726							280	5.44	4.78	5.7838	6.0706	5.3058	6.7398	0.3438	0.6306	-0.1342	1.2998							320	12.87	5.04	64.8648	8.64	4.3	11.232	-1.638	6.235	1.195	70.03	5.1652
280	11.45	10.03	11.033	11.1333	10.3309	12.9387	-0.417	-0.3167	-1.1191	1.4887							280	6.1	5.4	6.534	6.858	5.994	7.614	0.434	0.758	-0.106	1.514							320	12.68	5.61	71.1348	6.82	3.6	8.866	-3.814	5.22	-0.39	46.28	-24.8548
280	11.67	10.63	11.693	11.7993	10.9489	13.7127	0.023	0.1293	-0.7211	2.0427							280	6.24	5.32	6.4372	6.7564	5.9052	7.5012	0.1972	0.5164	-0.3348	1.2612							320	12.15	6.32	76.788	8.05	3.8	10.465	-1.685	5.51	-0.81	57.66	-19.128
280	11.17	9.55	10.505	10.6005	9.8365	12.3195	-0.665	-0.5695	-1.3335	1.1495							280	6.15	5.12	6.1952	6.5024	5.6832	7.2192	0.0452	0.3524	-0.4668	1.0692							320	11.81	5	59.05	8.38	4.32	10.894	-0.916	6.264	1.264	68.24	9.19
280	11.38	10.61	11.671	11.7771	10.9283	13.6869	0.291	0.3971	-0.4517	2.3069							280	5.5	4.43	5.3603	5.6261	4.9173	6.2463	-0.1397	0.1261	-0.5827	0.7463							320	11.33	5.93	67.1869	7.02	3.89	9.126	-2.204	5.6405	-0.2895	51.48	-15.7069
280	12.11	11.74	12.914	13.0314	12.0922	15.1446	0.804	0.9214	-0.0178	3.0346							280	5.23	4.46	5.3966	5.6642	4.9506	6.2886	0.1666	0.4342	-0.2794	1.0586							320	10.73	5.82	62.4486	7.33	4.32	9.529	-1.201	6.264	0.444	59.69	-2.7586
280	12.18	11.69	12.859	12.9759	12.0407	15.0801	0.679	0.7959	-0.1393	2.9001							300	5.41	3.99	4.8279	5.0673	4.4289	5.6259	-0.5821	-0.3427	-0.9811	0.2159							340	11.38	5.2	59.176	7.83	4.01	10.179	-1.201	5.8145	0.6145	59.19	0.014
300	12	11.61	12.771	12.8871	11.9583	14.9769	0.771	0.8871	-0.0417	2.9769							300	5.08	4.21	5.0941	5.3467	4.6731	5.9361	0.0141	0.2667	-0.4069	0.8561							340	11.31	6.17	69.7827	10.09	4.42	13.117	1.807	6.409	0.239	84.07	14.2873
300	11.11	10.72	11.792	11.8992	11.0416	13.8288	0.682	0.7892	-0.0684	2.7188							300	5.92	4.32	5.2272	5.4864	4.7952	6.0912	-0.6928	-0.4336	-1.1248	0.1712							340	11.26	5.56	62.6056	9.69	4.62	12.597	1.337	6.699	1.139	84.39	21.7844
300	11.51	11.1	12.21	12.321	11.433	14.319	0.7	0.811	-0.077	2.809							300	4.81	3.74	4.5254	4.7498	4.1514	5.2734	-0.2846	-0.0602	-0.6586	0.4634							340	10.39	5.94	61.7166	8.03	4.16	10.439	0.049	6.032	0.092	62.97	1.2534
300	10.46	9.66	10.626	10.7226	9.9498	12.4614	0.166	0.2626	-0.5102	2.0014							300	5.44	4.3	5.203	5.461	4.773	6.063	-0.237	0.021	-0.667	0.623							340	12.86	5	64.3	10.16	5.3	13.208	0.348	7.685	2.685	101.5	37.2
300	11.89	11.43	12.573	12.6873	11.7729	14.7447	0.683	0.7973	-0.1171	2.8547							300	5.34	4.06	4.9126	5.1562	4.5066	5.7246	-0.4274	-0.1838	-0.8334	0.3846							340	11.07	6.15	68.0805	8.76	4.65	11.388	0.318	6.7425	0.5925	76.78	8.6995
300	11.91	10.93	12.023	12.1323	11.2579	14.0997	0.113	0.2223	-0.6521	2.1897							300	5.65	4.12	4.9852	5.2324	4.5732	5.8092	-0.6648	-0.4176	-1.0768	0.1592							340	9.85	5.84	57.524	7.75	4.31	10.075	0.225	6.2495	0.4095	62.96	5.436
300	12.88	12.41	13.651	13.7751	12.7823	16.0089	0.771	0.8951	-0.0977	3.1289							300	3.98	3.28	3.9688	4.1656	3.6408	4.6248	-0.0112	0.1856	-0.3392	0.6448							340	10.54	5.24	55.2296	7.91	3.04	10.283	-0.257	4.408	-0.832	45.33	-9.8996
300	10.96	10.47	11.517	11.6217	10.7841	13.5063	0.557	0.6617	-0.1759	2.5463							300	4.5	3.42	4.1382	4.3434	3.7962	4.8222	-0.3618	-0.1566	-0.7038	0.3222							340	10.8	6.35	68.58	8.36	4.33	10.868	0.068	6.2785	-0.0715	68.23	-0.35
300	12.05	11.34	12.474	12.5874	11.6802	14.6286	0.424	0.5374	-0.3698	2.5786							300	4.5	3.46	4.1866	4.3942	3.8406	4.8786	-0.3134	-0.1058	-0.6594	0.3786							340	11.62	5.81	67.5122	8.7	4.5	11.31	-0.31	6.525	0.715	73.8	6.2878
300	11.19	10.73	11.803	11.9103	11.0519	13.8417	0.613	0.7203	-0.1381	2.6517							300	5.16	4.21	5.0941	5.3467	4.6731	5.9361	-0.0659	0.1867	-0.4869	0.7761							340	13.9	6.25	86.875	7.82	4.31	10.166	-3.734	6.2495	-0.0005	63.53	-23.345
300	10.85	9.13	10.043	10.1343	9.4039	11.7777	-0.807	-0.7157	-1.4461	0.9277							300	5.68	3.57	4.3197	4.5339	3.9627	5.0337	-1.3603	-1.1461	-1.7173	-0.6463							340	12.85	6.15	79.0275	8.22	4.4	10.686	-2.164	6.38	0.23	68.18	-10.8475
300	11.97	11.7	12.87	12.987	12.051	15.093	0.9	1.017	0.081	3.123							300	6.61	4.14	5.0094	5.2578	4.5954	5.8374	-1.6006	-1.3522	-2.0146	-0.7726							340	12.63	5.72	72.2436	8.44	4.55	10.972	-1.658	6.5975	0.8775	72.39	0.1464
300	9.75	8.76	9.636	9.7236	9.0228	11.3004	-0.114	-0.0264	-0.7272	1.5504							300	6.31	3.74	4.5254	4.7498	4.1514	5.2734	-1.7846	-1.5602	-2.1586	-1.0366							340	10.22	5.01	51.2022	7.74	4.23	10.062	-0.158	6.1335	1.1235	61.72	10.5178
300	11.74	11.45	12.595	12.7095	11.7935	14.7705	0.855	0.9695	0.0535	3.0305							300	5.21	3.64	4.4044	4.6228	4.0404	5.1324	-0.8056	-0.5872	-1.1696	-0.0776							340	12.31	5.78	71.1518	7.05	4.85	9.165	-3.145	7.0325	1.2525	64.45	-6.7018
300	11.56	10.81	11.891	11.9991	11.1343	13.9449	0.331	0.4391	-0.4257	2.3849							300	6.61	3.71	4.4891	4.7117	4.1181	5.2311	-2.1209	-1.8983	-2.4919	-1.3789							340	11.5	5.93	68.195	8.55	4.08	11.115	-0.385	5.916	-0.014	65.76	-2.435
300	10.9	10.56	11.616	11.7216	10.8768	13.6224	0.716	0.8216	-0.0232	2.7224							300	4.77	4.17	5.0457	5.2959	4.6287	5.8797	0.2757	0.5259	-0.1413	1.1097							340	11.16	5.07	56.5812	7.31	4.07	9.503	-1.657	5.9015	0.8315	56.08	-0.5012
300	11.86	10.57	11.627	11.7327	10.8871	13.6353	-0.233	-0.1273	-0.9729	1.7753							300	5.68	3.64	4.4044	4.6228	4.0404	5.1324	-1.2756	-1.0572	-1.6396	-0.5476							340	12.39	5.79	71.7381	8.36	4.67	10.868	-1.522	6.7715	0.9815	73.59	1.8519
300	10.04	9.6	10.56	10.656	9.888	12.384	0.52	0.616	-0.152	2.344							300	4.98	4.8	5.808	6.096	5.328	6.768	0.828	1.116	0.348	1.788							360	11.29	5.71	64.4659	7.25	3.49	9.425	-1.865	5.0605	-0.6495	47.7	-16.7659
300	11.54	11.27	12.397	12.5097	11.6081	14.5383	0.857	0.9697	0.0681	2.9983							300	5.93	4.41	5.3361	5.6007	4.8951	6.2181	-0.5939	-0.3293	-1.0349	0.2881							360	11.52	5.2	59.904	8.87	4.56	11.531	0.011	6.612	1.412	76.24	16.336
300	9.72	9.28	10.208	10.3008	9.5584	11.9712	0.488	0.5808	-0.1616	2.2512							300	5.86	4.88	5.9048	6.1976	5.4168	6.8808	0.0448	0.3376	-0.4432	1.0208							360	9.79	5.21	51.0059	7.17	3.8	9.321	-0.469	5.51	0.3	51.36	0.3541
300	12.37	11.75	12.925	13.0425	12.1025	15.1575	0.555	0.6725	-0.2675	2.7875							300	5.2	4.18	5.0578	5.3086	4.6398	5.8938	-0.1422	0.1086	-0.5602	0.6938							360	12.53	6.02	75.4306	9.12	4.84	11.856	-0.674	7.018	0.998	83.21	7.7794
300	11.15	10.36	11.396	11.4996	10.6708	13.3644	0.246	0.3496	-0.4792	2.2144							300	5.74	5.17	6.2557	6.5659	5.7387	7.2897	0.5157	0.8259	-0.0013	1.5497							360	11.22	6	67.32	8.29	4.6	10.777	-0.443	6.67	0.67	71.88	4.56
300	11.48	10.26	11.286	11.3886	10.5678	13.2354	-0.194	-0.0914	-0.9122	1.7554							300	6.13	4.85	5.8685	6.1595	5.3835	6.8385	-0.2615	0.0295	-0.7465	0.7085							360	12.29	6.67	81.9743	9.44	5.8	12.272	-0.018	8.41	1.74	103.21	21.2357
300	13.34	12.73	14.003	14.1303	13.1119	16.4217	0.663	0.7903	-0.2281	3.0817							300	5.4	4.24	5.1304	5.3848	4.7064	5.9784	-0.2696	-0.0152	-0.6936	0.5784							360	11.08	5.91	65.4828	8.06	4.66	10.478	-0.602	6.757	0.847	70.8	5.3172
300	12.76	12.34	13.574	13.6974	12.7102	15.9186	0.814	0.9374	-0.0498	3.1586							300	6.3	4.71	5.6991	5.9817	5.2281	6.6411	-0.6009	-0.3183	-1.0719	0.3411							360	10.23	6.08	62.1984	7.52	4.27	9.776	-0.454	6.1915	0.1115	60.53	-1.6684
300	11.18	10.44	11.484	11.5884	10.7532	13.4676	0.304	0.4084	-0.4268	2.2876							300	8.5	7.36	8.9056	9.3472	8.1696	10.3776	0.4056	0.8472	-0.3304	1.8776							360	11.15	5.76	64.224	7.99	3.8	10.387	-0.763	5.51	-0.25	57.23	-6.994
300	12.22	11.46	12.606	12.7206	11.8038	14.7834	0.386	0.5006	-0.4162	2.5634							300	5.4	4.26	5.1546	5.4102	4.7286	6.0066	-0.2454	0.0102	-0.6714	0.6066							360	11.85	5.53	65.5305	8.31	3.71	10.803	-1.047	5.3795	-0.1505	58.11	-7.4205
300	11.95	11.14	12.254	12.3654	11.4742	14.3706	0.304	0.4154	-0.4758	2.4206							300	5.66	4.05	4.9005	5.1435	4.4955	5.7105	-0.7595	-0.5165	-1.1645	0.0505							360	13.8	7.2	99.36	9.23	3.87	11.999	-1.801	5.6115	-1.5885	67.33	-32.03
300	12.23	11.86	13.046	13.1646	12.2158	15.2994	0.816	0.9346	-0.0142	3.0694							300	7.7	6.45	7.8045	8.1915	7.1595	9.0945	0.1045	0.4915	-0.5405	1.3945							360	12.45	6.65	82.7925	8.86	4.22	11.518	-0.932	6.119	-0.531	70.48	-12.3125
300	11.33	9.68	10.648	10.7448	9.9704	12.4872	-0.682	-0.5852	-1.3596	1.1572							320	4.89	3.6	4.356	4.572	3.996	5.076	-0.534	-0.318	-0.894	0.186							360	12.81	6.59	84.4179	6.04	4.19	7.852	-4.958	6.0755	-0.5145	47.7	-36.7179
320	13.03	12.28	13.508	13.6308	12.6484	15.8412	0.478	0.6008	-0.3816	2.8112							320	6.05	4.61	5.5781	5.8547	5.1171	6.5001	-0.4719	-0.1953	-0.9329	0.4501							360	13.91	7.08	98.4828	8.25	4.59	10.725	-3.185	6.6555	-0.4245	71.38	-27.1028
320	13.64	13.09	14.399	14.5299	13.4827	16.8861	0.759	0.8899	-0.1573	3.2461							320	6.08	4.26	5.1546	5.4102	4.7286	6.0066	-0.9254	-0.6698	-1.3514	-0.0734							360	13.86	7.11	98.5446	8.11	4.59	10.543	-3.317	6.6555	-0.4545	70.17	-28.3746
320	10.84	10.44	11.484	11.5884	10.7532	13.4676	0.644	0.7484	-0.0868	2.6276							320	6.28	4.5	5.445	5.715	4.995	6.345	-0.835	-0.565	-1.285	0.065							360	11.76	6.36	74.7936	7.47	4.74	9.711	-2.049	6.873	0.513	66.74	-8.0536
320	13.61	12.75	14.025	14.1525	13.1325	16.4475	0.415	0.5425	-0.4775	2.8375							320	5.99	4.6	5.566	5.842	5.106	6.486	-0.424	-0.148	-0.884	0.496							360	12.15	6.65	80.7975	7.78	4.49	10.114	-2.036	6.5105	-0.1395	65.85	-14.9475
320	12.05	11.61	12.771	12.8871	11.9583	14.9769	0.721	0.8371	-0.0917	2.9269							320	5.98	4.16	5.0336	5.2832	4.6176	5.8656	-0.9464	-0.6968	-1.3624	-0.1144							360	11.64	5.69	66.2316	7.31	4.69	9.503	-2.137	6.8005	1.1105	64.63	-1.6016
320	13.67	13.04	14.344	14.4744	13.4312	16.8216	0.674	0.8044	-0.2388	3.1516							320	5.38	4.45	5.3845	5.6515	4.9395	6.2745	0.0045	0.2715	-0.4405	0.8945							380	12.03	6.95	83.6085	7.64	4.21	9.932	-2.098	6.1045	-0.8455	60.63	-22.9785
320	12.25	11.77	12.947	13.0647	12.1231	15.1833	0.697	0.8147	-0.1269	2.9333							320	6	4.39	5.3119	5.5753	4.8729	6.1899	-0.6881	-0.4247	-1.1271	0.1899							380	11.17	6.24	69.7008	7.14	4.1	9.282	-1.888	5.945	-0.295	55.18	-14.5208
320	12.08	11.21	12.331	12.4431	11.5463	14.4609	0.251	0.3631	-0.5337	2.3809							320	4.99	3.8	4.598	4.826	4.218	5.358	-0.392	-0.164	-0.772	0.368							380	11.21	6.57	73.6497	7.85	3.64	10.205	-1.005	5.278	-1.292	53.86	-19.7897
320	10.47	9.99	10.989	11.0889	10.2897	12.8871	0.519	0.6189	-0.1803	2.4171							320	5.33	4.39	5.3119	5.5753	4.8729	6.1899	-0.0181	0.2453	-0.4571	0.8599							380	10.49	5.45	57.1705	7.59	3.91	9.867	-0.623	5.6695	0.2195	55.94	-1.2305
320	12.65	11.98	13.178	13.2978	12.3394	15.4542	0.528	0.6478	-0.3106	2.8042							320	5.68	4.29	5.1909	5.4483	4.7619	6.0489	-0.4891	-0.2317	-0.9181	0.3689							380	13.76	5.83	80.2208	8.76	3.32	11.388	-2.372	4.814	-1.016	54.82	-25.4008
320	11.83	11.2	12.32	12.432	11.536	14.448	0.49	0.602	-0.294	2.618							320	5.89	4.33	5.2393	5.4991	4.8063	6.1053	-0.6507	-0.3909	-1.0837	0.2153							380	12.52	7.17	89.7684	8.76	5.24	11.388	-1.132	7.598	0.428	86.53	-3.2384
320	11.43	10.51	11.561	11.6661	10.8253	13.5579	0.131	0.2361	-0.6047	2.1279							320	5.41	3.92	4.7432	4.9784	4.3512	5.5272	-0.6668	-0.4316	-1.0588	0.1172							380	11.89	5.77	68.6053	8.54	4.78	11.102	-0.788	6.931	1.161	76.95	8.3447
320	14.22	13.72	15.092	15.2292	14.1316	17.6988	0.872	1.0092	-0.0884	3.4788							320	5.61	3.85	4.6585	4.8895	4.2735	5.4285	-0.9515	-0.7205	-1.3365	-0.1815							380	10.1	5.52	55.752	6.93	3.42	9.009	-1.091	4.959	-0.561	44.68	-11.072
320	12.34	11.65	12.815	12.9315	11.9995	15.0285	0.475	0.5915	-0.3405	2.6885							320	4.64	4.07	4.9247	5.1689	4.5177	5.7387	0.2847	0.5289	-0.1223	1.0987							380	12.29	6.06	74.4774	7.64	3.84	9.932	-2.358	5.568	-0.492	55.3	-19.1774
320	11.4	10.74	11.814	11.9214	11.0622	13.8546	0.414	0.5214	-0.3378	2.4546							320	5.99	4.35	5.2635	5.5245	4.8285	6.1335	-0.7265	-0.4655	-1.1615	0.1435							380	12.26	6.18	75.7668	7.03	4.51	9.139	-3.121	6.5395	0.3595	59.76	-16.0068
320	11.55	9.67	10.637	10.7337	9.9601	12.4743	-0.913	-0.8163	-1.5899	0.9243							320	6.59	4.11	4.9731	5.2197	4.5621	5.7951	-1.6169	-1.3703	-2.0279	-0.7949							380	13.28	5.33	70.7824	7.37	3.54	9.581	-3.699	5.133	-0.197	49.18	-21.6024
320	11.94	10.65	11.715	11.8215	10.9695	13.7385	-0.225	-0.1185	-0.9705	1.7985							320	6.55	5.4	6.534	6.858	5.994	7.614	-0.016	0.308	-0.556	1.064							380	12.45	5.76	71.712	7.28	3.86	9.464	-2.986	5.597	-0.163	52.97	-18.742
320	12.91	11.81	12.991	13.1091	12.1643	15.2349	0.081	0.1991	-0.7457	2.3249							320	7.03	6.01	7.2721	7.6327	6.6711	8.4741	0.2421	0.6027	-0.3589	1.4441							380	12.44	5.6	69.664	7.82	5.05	10.166	-2.274	7.3225	1.7225	74.44	4.776
320	11.07	9.67	10.637	10.7337	9.9601	12.4743	-0.433	-0.3363	-1.1099	1.4043							320	6.5	5.46	6.6066	6.9342	6.0606	7.6986	0.1066	0.4342	-0.4394	1.1986							380	12.19	6.65	81.0635	8.94	5.6	11.622	-0.568	8.12	1.47	94.37	13.3065
320	9.9	9.39	10.329	10.4229	9.6717	12.1131	0.429	0.5229	-0.2283	2.2131							320	6.93	4.6	5.566	5.842	5.106	6.486	-1.364	-1.088	-1.824	-0.444							380	11.35	5.5	62.425	7.43	4.04	9.659	-1.691	5.858	0.358	56.58	-5.845
320	11.36	11.36	12.496	12.6096	11.7008	14.6544	1.136	1.2496	0.3408	3.2944							320	7.23	5.85	7.0785	7.4295	6.4935	8.2485	-0.1515	0.1995	-0.7365	1.0185							380	12.33	5.75	70.8975	8.14	4.96	10.582	-1.748	7.192	1.442	76.11	5.2125
320	11.03	11.03	12.133	12.2433	11.3609	14.2287	1.103	1.2133	0.3309	3.1987							320	5.76	4.35	5.2635	5.5245	4.8285	6.1335	-0.4965	-0.2355	-0.9315	0.3735							380	12.57	5.41	68.0037	6.95	4.74	9.035	-3.535	6.873	1.463	62.1	-5.9037
320	10.85	10.85	11.935	12.0435	11.1755	13.9965	1.085	1.1935	0.3255	3.1465							320	6.76	5.25	6.3525	6.6675	5.8275	7.4025	-0.4075	-0.0925	-0.9325	0.6425							400	10.55	7.12	75.116	7.45	4	9.685	-0.865	5.8	-1.32	56.17	-18.946
320	12.48	12.48	13.728	13.8528	12.8544	16.0992	1.248	1.3728	0.3744	3.6192							320	4.62	4.04	4.8884	5.1308	4.4844	5.6964	0.2684	0.5108	-0.1356	1.0764							400	11.8	7.25	85.55	7.16	4.15	9.308	-2.492	6.0175	-1.2325	56.01	-29.54
320	10.64	10.64	11.704	11.8104	10.9592	13.7256	1.064	1.1704	0.3192	3.0856							340	5.17	3.71	4.4891	4.7117	4.1181	5.2311	-0.6809	-0.4583	-1.0519	0.0611							400	13.96	6.72	93.8112	7.23	4.86	9.399	-4.561	7.047	0.327	66.23	-27.5812
320	12.37	12.37	13.607	13.7307	12.7411	15.9573	1.237	1.3607	0.3711	3.5873							340	6.2	5.06	6.1226	6.4262	5.6166	7.1346	-0.0774	0.2262	-0.5834	0.9346							400	13.2	6.31	83.292	7.87	4.65	10.231	-2.969	6.7425	0.4325	68.98	-14.312
320	11.36	11.36	12.496	12.6096	11.7008	14.6544	1.136	1.2496	0.3408	3.2944							340	7.22	5.54	6.7034	7.0358	6.1494	7.8114	-0.5166	-0.1842	-1.0706	0.5914							400	11.48	6.48	74.3904	6.96	3.78	9.048	-2.432	5.481	-0.999	49.59	-24.8004
320	12.03	12.03	13.233	13.3533	12.3909	15.5187	1.203	1.3233	0.3609	3.4887							340	4.77	3.66	4.4286	4.6482	4.0626	5.1606	-0.3414	-0.1218	-0.7074	0.3906							400	11.2	5.57	62.384	7.65	3.83	9.945	-1.255	5.5535	-0.0165	55.23	-7.154
320	9.91	9.91	10.901	11.0001	10.2073	12.7839	0.991	1.0901	0.2973	2.8739							340	6.11	4.66	5.6386	5.9182	5.1726	6.5706	-0.4714	-0.1918	-0.9374	0.4606							400	9.34	5.5	51.37	6.46	3.37	8.398	-0.942	4.8865	-0.6135	41.04	-10.33
320	10.97	10.97	12.067	12.1767	11.2991	14.1513	1.097	1.2067	0.3291	3.1813							340	7.55	5.89	7.1269	7.4803	6.5379	8.3049	-0.4231	-0.0697	-1.0121	0.7549							400	10.28	4.67	48.0076	5.01	2.73	6.513	-3.767	3.9585	-0.7115	25.78	-22.2276
340	11.49	10.68	11.748	11.8548	11.0004	13.7772	0.258	0.3648	-0.4896	2.2872							340	6.8	5.08	6.1468	6.4516	5.6388	7.1628	-0.6532	-0.3484	-1.1612	0.3628							400	10.87	6.01	65.3287	6.58	3.98	8.554	-2.316	5.771	-0.239	49.37	-15.9587
340	12.52	12.25	13.475	13.5975	12.6175	15.8025	0.955	1.0775	0.0975	3.2825							340	5.89	4.83	5.8443	6.1341	5.3613	6.8103	-0.0457	0.2441	-0.5287	0.9203							400	12.14	5.68	68.9552	6.83	3.54	8.879	-3.261	5.133	-0.547	45.58	-23.3752
340	11.1	10.92	12.012	12.1212	11.2476	14.0868	0.912	1.0212	0.1476	2.9868							340	6.03	4.8	5.808	6.096	5.328	6.768	-0.222	0.066	-0.702	0.738							400	12.13	5.73	69.5049	6.86	4.16	8.918	-3.212	6.032	0.302	53.79	-15.7149
340	13.2	12.55	13.805	13.9305	12.9265	16.1895	0.605	0.7305	-0.2735	2.9895							340	5.61	4.34	5.2514	5.5118	4.8174	6.1194	-0.3586	-0.0982	-0.7926	0.5094							400	10.91	5.7	62.187	5.65	3.48	7.345	-3.565	5.046	-0.654	37.06	-25.127
340	12.47	11.24	12.364	12.4764	11.5772	14.4996	-0.106	0.0064	-0.8928	2.0296							340	7.23	5.85	7.0785	7.4295	6.4935	8.2485	-0.1515	0.1995	-0.7365	1.0185							400	11.86	5.85	69.381	6.5	3.57	8.45	-3.41	5.1765	-0.6735	43.74	-25.641
340	10.93	10.3	11.33	11.433	10.609	13.287	0.4	0.503	-0.321	2.357							340	5.57	3.34	4.0414	4.2418	3.7074	4.7094	-1.5286	-1.3282	-1.8626	-0.8606							400	10.29	5.18	53.3022	6.89	2.99	8.957	-1.333	4.3355	-0.8445	38.83	-14.4722
340	12.32	11.98	13.178	13.2978	12.3394	15.4542	0.858	0.9778	0.0194	3.1342							340	6.59	5.54	6.7034	7.0358	6.1494	7.8114	0.1134	0.4458	-0.4406	1.2214							400	12.19	5.85	71.3115	6.51	3.49	8.463	-3.727	5.0605	-0.7895	42.83	-28.4815
340	12.02	11.22	12.342	12.4542	11.5566	14.4738	0.322	0.4342	-0.4634	2.4538							340	6.34	5.08	6.1468	6.4516	5.6388	7.1628	-0.1932	0.1116	-0.7012	0.8228							400	11.2	5.32	59.584	6.59	3.1	8.567	-2.633	4.495	-0.825	38.51	-21.074
340	11.26	10.29	11.319	11.4219	10.5987	13.2741	0.059	0.1619	-0.6613	2.0141							340	6.84	5.24	6.3404	6.6548	5.8164	7.3884	-0.4996	-0.1852	-1.0236	0.5484							400	10.77	5.44	58.5888	6.66	3.2	8.658	-2.112	4.64	-0.8	40.17	-18.4188
340	9.49	9.39	10.329	10.4229	9.6717	12.1131	0.839	0.9329	0.1817	2.6231							340	6.74	5.06	6.1226	6.4262	5.6166	7.1346	-0.6174	-0.3138	-1.1234	0.3946							400	11.47	5.99	68.7053	6.22	3.53	8.086	-3.384	5.1185	-0.8715	41.39	-27.3153
340	11.11	10.61	11.671	11.7771	10.9283	13.6869	0.561	0.6671	-0.1817	2.5769							340	6.16	4.87	5.8927	6.1849	5.4057	6.8667	-0.2673	0.0249	-0.7543	0.7067							420	10.49	6.13	64.3037	5.77	2.9	7.501	-2.989	4.205	-1.925	31.54	-32.7637
340	11.58	10.93	12.023	12.1323	11.2579	14.0997	0.443	0.5523	-0.3221	2.5197							340	6.28	4.88	5.9048	6.1976	5.4168	6.8808	-0.3752	-0.0824	-0.8632	0.6008							420	10.21	6.25	63.8125	5.68	3.05	7.384	-2.826	4.4225	-1.8275	32.66	-31.1525
340	12.49	11.75	12.925	13.0425	12.1025	15.1575	0.435	0.5525	-0.3875	2.6675							340	5.8	3.93	4.7553	4.9911	4.3623	5.5413	-1.0447	-0.8089	-1.4377	-0.2587							420	11.62	6.07	70.5334	7.54	3.53	9.802	-1.818	5.1185	-0.9515	50.17	-20.3634
340	11.99	11.68	12.848	12.9648	12.0304	15.0672	0.858	0.9748	0.0404	3.0772							340	5.6	4.57	5.5297	5.8039	5.0727	6.4437	-0.0703	0.2039	-0.5273	0.8437							420	11	4.11	45.21	5.74	2.64	7.462	-3.538	3.828	-0.282	28.56	-16.65
340	12.61	11.86	13.046	13.1646	12.2158	15.2994	0.436	0.5546	-0.3942	2.6894							360	5.66	4.22	5.1062	5.3594	4.6842	5.9502	-0.5538	-0.3006	-0.9758	0.2902							420	14.51	5.25	76.1775	7.93	4.04	10.309	-4.201	5.858	0.608	60.39	-15.7875
340	10.46	9.22	10.142	10.2342	9.4966	11.8938	-0.318	-0.2258	-0.9634	1.4338							360	6.9	5.82	7.0422	7.3914	6.4602	8.2062	0.1422	0.4914	-0.4398	1.3062							420	12.09	5.02	60.6918	6.21	2.86	8.073	-4.017	4.147	-0.873	33.48	-27.2118
340	12.53	11.55	12.705	12.8205	11.8965	14.8995	0.175	0.2905	-0.6335	2.3695							360	5.21	4.22	5.1062	5.3594	4.6842	5.9502	-0.1038	0.1494	-0.5258	0.7402							420	11.99	4.96	59.4704	5.97	2.43	7.761	-4.229	3.5235	-1.4365	27.35	-32.1204
340	12.98	11.84	13.024	13.1424	12.1952	15.2736	0.044	0.1624	-0.7848	2.2936							360	5.33	4.14	5.0094	5.2578	4.5954	5.8374	-0.3206	-0.0722	-0.7346	0.5074							420	9.44	4.33	40.8752	5.98		7.774	-1.666	0	-4.33
340	10.79	10.28	11.308	11.4108	10.5884	13.2612	0.518	0.6208	-0.2016	2.4712							360	5.18	4.02	4.8642	5.1054	4.4622	5.6682	-0.3158	-0.0746	-0.7178	0.4882							420	10.84	4.76	51.5984	5.06	2.56	6.578	-4.262	3.712	-1.048	24.42	-27.1784
340	12.63	12.05	13.255	13.3755	12.4115	15.5445	0.625	0.7455	-0.2185	2.9145							360	4.9	3.33	4.0293	4.2291	3.6963	4.6953	-0.8707	-0.6709	-1.2037	-0.2047							420	11.19	4.66	52.1454	6.38	2.85	8.294	-2.896	4.1325	-0.5275	34.27	-17.8754
360	11.51	10.7	11.77	11.877	11.021	13.803	0.26	0.367	-0.489	2.293							360	5.19	3.94	4.7674	5.0038	4.3734	5.5554	-0.4226	-0.1862	-0.8166	0.3654							420	14.27	6.74	96.1798	7.95	4.01	10.335	-3.935	5.8145	-0.9255	60.09	-36.0898
360	10.89	10.15	11.165	11.2665	10.4545	13.0935	0.275	0.3765	-0.4355	2.2035							360	6.52	5.11	6.1831	6.4897	5.6721	7.2051	-0.3369	-0.0303	-0.8479	0.6851							420	12.14	5.12	62.1568	7.23	2.83	9.399	-2.741	4.1035	-1.0165	38.57	-23.5868
360	11.4	10.6	11.66	11.766	10.918	13.674	0.26	0.366	-0.482	2.274							360	5.46	4.27	5.1667	5.4229	4.7397	6.0207	-0.2933	-0.0371	-0.7203	0.5607
360	10.82	10.39	11.429	11.5329	10.7017	13.4031	0.609	0.7129	-0.1183	2.5831							360	5.22	4.32	5.2272	5.4864	4.7952	6.0912	0.0072	0.2664	-0.4248	0.8712
360	10.59	10.15	11.165	11.2665	10.4545	13.0935	0.575	0.6765	-0.1355	2.5035							360	7.07	5.45	6.5945	6.9215	6.0495	7.6845	-0.4755	-0.1485	-1.0205	0.6145
360	11.74	11.3	12.43	12.543	11.639	14.577	0.69	0.803	-0.101	2.837							360	6.08	5.36	6.4856	6.8072	5.9496	7.5576	0.4056	0.7272	-0.1304	1.4776
360	11.33	11.06	12.166	12.2766	11.3918	14.2674	0.836	0.9466	0.0618	2.9374							360	5.47	3.79	4.5859	4.8133	4.2069	5.3439	-0.8841	-0.6567	-1.2631	-0.1261
360	9.78	9.45	10.395	10.4895	9.7335	12.1905	0.615	0.7095	-0.0465	2.4105							360	5.97	5.33	6.4493	6.7691	5.9163	7.5153	0.4793	0.7991	-0.0537	1.5453
360	9.88	9.21	10.131	10.2231	9.4863	11.8809	0.251	0.3431	-0.3937	2.0009							360	5.55	4.24	5.1304	5.3848	4.7064	5.9784	-0.4196	-0.1652	-0.8436	0.4284
360	12.43	11.66	12.826	12.9426	12.0098	15.0414	0.396	0.5126	-0.4202	2.6114							360	6.64	5.09	6.1589	6.4643	5.6499	7.1769	-0.4811	-0.1757	-0.9901	0.5369
360	12.09	11.52	12.672	12.7872	11.8656	14.8608	0.582	0.6972	-0.2244	2.7708							360	5.24	3.76	4.5496	4.7752	4.1736	5.3016	-0.6904	-0.4648	-1.0664	0.0616
360	10.02	9.69	10.659	10.7559	9.9807	12.5001	0.639	0.7359	-0.0393	2.4801							360	6.28	5.03	6.0863	6.3881	5.5833	7.0923	-0.1937	0.1081	-0.6967	0.8123
360	11.71	11.09	12.199	12.3099	11.4227	14.3061	0.489	0.5999	-0.2873	2.5961							360	5.12	4	4.84	5.08	4.44	5.64	-0.28	-0.04	-0.68	0.52
360	11.8	11.26	12.386	12.4986	11.5978	14.5254	0.586	0.6986	-0.2022	2.7254							360	6.31	4.49	5.4329	5.7023	4.9839	6.3309	-0.8771	-0.6077	-1.3261	0.0209
360	11.52	11.54	12.694	12.8094	11.8862	14.8866	1.174	1.2894	0.3662	3.3666							380	6.19	4.47	5.4087	5.6769	4.9617	6.3027	-0.7813	-0.5131	-1.2283	0.1127
360	14.01	13.04	14.344	14.4744	13.4312	16.8216	0.334	0.4644	-0.5788	2.8116							380	5.53	4.15	5.0215	5.2705	4.6065	5.8515	-0.5085	-0.2595	-0.9235	0.3215
360	10.18	10.12	11.132	11.2332	10.4236	13.0548	0.952	1.0532	0.2436	2.8748							380	6.24	4.26	5.1546	5.4102	4.7286	6.0066	-1.0854	-0.8298	-1.5114	-0.2334
360	11.07	9.68	10.648	10.7448	9.9704	12.4872	-0.422	-0.3252	-1.0996	1.4172							380	5.68	4	4.84	5.08	4.44	5.64	-0.84	-0.6	-1.24	-0.04
380	11.88	10.68	11.748	11.8548	11.0004	13.7772	-0.132	-0.0252	-0.8796	1.8972							380	4.64	4.86	5.8806	6.1722	5.3946	6.8526	1.2406	1.5322	0.7546	2.2126
380	13.48	12.49	13.739	13.8639	12.8647	16.1121	0.259	0.3839	-0.6153	2.6321							380	4.94	4.21	5.0941	5.3467	4.6731	5.9361	0.1541	0.4067	-0.2669	0.9961
380	13.12	12.14	13.354	13.4754	12.5042	15.6606	0.234	0.3554	-0.6158	2.5406							380	6.63	3.95	4.7795	5.0165	4.3845	5.5695	-1.8505	-1.6135	-2.2455	-1.0605
380	10.74	9.97	10.967	11.0667	10.2691	12.8613	0.227	0.3267	-0.4709	2.1213							380	5.54	5.13	6.2073	6.5151	5.6943	7.2333	0.6673	0.9751	0.1543	1.6933
380	11.01	10.18	11.198	11.2998	10.4854	13.1322	0.188	0.2898	-0.5246	2.1222							380	5.87	4.43	5.3603	5.6261	4.9173	6.2463	-0.5097	-0.2439	-0.9527	0.3763
380	13.47	12.65	13.915	14.0415	13.0295	16.3185	0.445	0.5715	-0.4405	2.8485							380	5.61	5.37	6.4977	6.8199	5.9607	7.5717	0.8877	1.2099	0.3507	1.9617
380	10.68	10.34	11.374	11.4774	10.6502	13.3386	0.694	0.7974	-0.0298	2.6586							380	6.32	4.47	5.4087	5.6769	4.9617	6.3027	-0.9113	-0.6431	-1.3583	-0.0173
380	9.87	9.4	10.34	10.434	9.682	12.126	0.47	0.564	-0.188	2.256							380	7.07	5.24	6.3404	6.6548	5.8164	7.3884	-0.7296	-0.4152	-1.2536	0.3184
380	10.16	9.47	10.417	10.5117	9.7541	12.2163	0.257	0.3517	-0.4059	2.0563							380	6.13	4.11	4.9731	5.2197	4.5621	5.7951	-1.1569	-0.9103	-1.5679	-0.3349
380	11.86	10.53	11.583	11.6883	10.8459	13.5837	-0.277	-0.1717	-1.0141	1.7237							380	6.49	4.98	6.0258	6.3246	5.5278	7.0218	-0.4642	-0.1654	-0.9622	0.5318
380	12.25	11.29	12.419	12.5319	11.6287	14.5641	0.169	0.2819	-0.6213	2.3141							380	6.05	3.98	4.8158	5.0546	4.4178	5.6118	-1.2342	-0.9954	-1.6322	-0.4382
380	12.31	11.13	12.243	12.3543	11.4639	14.3577	-0.067	0.0443	-0.8461	2.0477							380	5.36	3.56	4.3076	4.5212	3.9516	5.0196	-1.0524	-0.8388	-1.4084	-0.3404
380	11.63	10.76	11.836	11.9436	11.0828	13.8804	0.206	0.3136	-0.5472	2.2504							380	6.93	5.36	6.4856	6.8072	5.9496	7.5576	-0.4444	-0.1228	-0.9804	0.6276
380	10.93	10.12	11.132	11.2332	10.4236	13.0548	0.202	0.3032	-0.5064	2.1248							380	5.79	4.8	5.808	6.096	5.328	6.768	0.018	0.306	-0.462	0.978
380	12.17	11.32	12.452	12.5652	11.6596	14.6028	0.282	0.3952	-0.5104	2.4328							380	5.98	4.86	5.8806	6.1722	5.3946	6.8526	-0.0994	0.1922	-0.5854	0.8726
380	14.88	13.67	15.037	15.1737	14.0801	17.6343	0.157	0.2937	-0.7999	2.7543							380	6.01	4.89	5.9169	6.2103	5.4279	6.8949	-0.0931	0.2003	-0.5821	0.8849
380	11.8	11.07	12.177	12.2877	11.4021	14.2803	0.377	0.4877	-0.3979	2.4803							400	6.19	3.27	3.9567	4.1529	3.6297	4.6107	-2.2333	-2.0371	-2.5603	-1.5793
380	12.1	10.67	11.737	11.8437	10.9901	13.7643	-0.363	-0.2563	-1.1099	1.6643							400	7.47	3.74	4.5254	4.7498	4.1514	5.2734	-2.9446	-2.7202	-3.3186	-2.1966
380	10.28	9.49	10.439	10.5339	9.7747	12.2421	0.159	0.2539	-0.5053	1.9621							400	6.5	3.78	4.5738	4.8006	4.1958	5.3298	-1.9262	-1.6994	-2.3042	-1.1702
380	10.24	9.98	10.978	11.0778	10.2794	12.8742	0.738	0.8378	0.0394	2.6342							400	7.04	4.36	5.2756	5.5372	4.8396	6.1476	-1.7644	-1.5028	-2.2004	-0.8924
380	10.14	9.28	10.208	10.3008	9.5584	11.9712	0.068	0.1608	-0.5816	1.8312							400	4.39	5.24	6.3404	6.6548	5.8164	7.3884	1.9504	2.2648	1.4264	2.9984
380	11.63	11.09	12.199	12.3099	11.4227	14.3061	0.569	0.6799	-0.2073	2.6761							400	5.36	4.24	5.1304	5.3848	4.7064	5.9784	-0.2296	0.0248	-0.6536	0.6184
380	10.87	9.38	10.318	10.4118	9.6614	12.1002	-0.552	-0.4582	-1.2086	1.2302							400	4.91	5.61	6.7881	7.1247	6.2271	7.9101	1.8781	2.2147	1.3171	3.0001
400	13.89	12.21	13.431	13.5531	12.5763	15.7509	-0.459	-0.3369	-1.3137	1.8609							400	6.47	5.18	6.2678	6.5786	5.7498	7.3038	-0.2022	0.1086	-0.7202	0.8338
400	11.96	11.03	12.133	12.2433	11.3609	14.2287	0.173	0.2833	-0.5991	2.2687							400	6.1	5.28	6.3888	6.7056	5.8608	7.4448	0.2888	0.6056	-0.2392	1.3448
400	11.7	9.28	10.208	10.3008	9.5584	11.9712	-1.492	-1.3992	-2.1416	0.2712							400	6.29	6.08	7.3568	7.7216	6.7488	8.5728	1.0668	1.4316	0.4588	2.2828
400	12.49	11.71	12.881	12.9981	12.0613	15.1059	0.391	0.5081	-0.4287	2.6159							400	6.42	4.57	5.5297	5.8039	5.0727	6.4437	-0.8903	-0.6161	-1.3473	0.0237
400	11.48	10.34	11.374	11.4774	10.6502	13.3386	-0.106	-0.0026	-0.8298	1.8586							400	5.7	4.14	5.0094	5.2578	4.5954	5.8374	-0.6906	-0.4422	-1.1046	0.1374
400	11.89	11.26	12.386	12.4986	11.5978	14.5254	0.496	0.6086	-0.2922	2.6354							400	6.3	4.01	4.8521	5.0927	4.4511	5.6541	-1.4479	-1.2073	-1.8489	-0.6459
400	10.96	9.74	10.714	10.8114	10.0322	12.5646	-0.246	-0.1486	-0.9278	1.6046							400	6.97	5.13	6.2073	6.5151	5.6943	7.2333	-0.7627	-0.4549	-1.2757	0.2633
400	11.96	10.43	11.473	11.5773	10.7429	13.4547	-0.487	-0.3827	-1.2171	1.4947							400	6.19	5.03	6.0863	6.3881	5.5833	7.0923	-0.1037	0.1981	-0.6067	0.9023
400	12.55	11.13	12.243	12.3543	11.4639	14.3577	-0.307	-0.1957	-1.0861	1.8077							400	6.45	5.24	6.3404	6.6548	5.8164	7.3884	-0.1096	0.2048	-0.6336	0.9384
400	11.54	10.04	11.044	11.1444	10.3412	12.9516	-0.496	-0.3956	-1.1988	1.4116							400	5.07	4.29	5.1909	5.4483	4.7619	6.0489	0.1209	0.3783	-0.3081	0.9789
400	14.03	11.93	13.123	13.2423	12.2879	15.3897	-0.907	-0.7877	-1.7421	1.3597							400	5.82	4.65	5.6265	5.9055	5.1615	6.5565	-0.1935	0.0855	-0.6585	0.7365
400	13.19	11.77	12.947	13.0647	12.1231	15.1833	-0.243	-0.1253	-1.0669	1.9933							420	6.5	5.63	6.8123	7.1501	6.2493	7.9383	0.3123	0.6501	-0.2507	1.4383
400	9.97	9.01	9.911	10.0011	9.2803	11.6229	-0.059	0.0311	-0.6897	1.6529							420	6.29	4.4	5.324	5.588	4.884	6.204	-0.966	-0.702	-1.406	-0.086
420	12.73	10.94	12.034	12.1434	11.2682	14.1126	-0.696	-0.5866	-1.4618	1.3826							420	6.83	5.45	6.5945	6.9215	6.0495	7.6845	-0.2355	0.0915	-0.7805	0.8545
420	12.49	9.51	10.461	10.5561	9.7953	12.2679	-2.029	-1.9339	-2.6947	-0.2221							420	5.86	5.52	6.6792	7.0104	6.1272	7.7832	0.8192	1.1504	0.2672	1.9232
420	13.6	12.15	13.365	13.4865	12.5145	15.6735	-0.235	-0.1135	-1.0855	2.0735							420	4.95	4.54	5.4934	5.7658	5.0394	6.4014	0.5434	0.8158	0.0894	1.4514
420	11.72	8.1	8.91	8.991	8.343	10.449	-2.81	-2.729	-3.377	-1.271							420	5.76	5.66	6.8486	7.1882	6.2826	7.9806	1.0886	1.4282	0.5226	2.2206
420	12.64	11.6	12.76	12.876	11.948	14.964	0.12	0.236	-0.692	2.324							420	6.19	4.04	4.8884	5.1308	4.4844	5.6964	-1.3016	-1.0592	-1.7056	-0.4936
420	11.06	10.31	11.341	11.4441	10.6193	13.2999	0.281	0.3841	-0.4407	2.2399							420	6.48	5.46	6.6066	6.9342	6.0606	7.6986	0.1266	0.4542	-0.4194	1.2186
420	10.8	8.99	9.889	9.9789	9.2597	11.5971	-0.911	-0.8211	-1.5403	0.7971							420	6.01	5.12	6.1952	6.5024	5.6832	7.2192	0.1852	0.4924	-0.3268	1.2092
420	12.17	10.49	11.539	11.6439	10.8047	13.5321	-0.631	-0.5261	-1.3653	1.3621							420	6.75	4.22	5.1062	5.3594	4.6842	5.9502	-1.6438	-1.3906	-2.0658	-0.7998
420	10.27	9.66	10.626	10.7226	9.9498	12.4614	0.356	0.4526	-0.3202	2.1914							420	6.54	3.77	4.5617	4.7879	4.1847	5.3157	-1.9783	-1.7521	-2.3553	-1.2243
420	10.93	9.59	10.549	10.6449	9.8777	12.3711	-0.381	-0.2851	-1.0523	1.4411							420	6.13	4.1	4.961	5.207	4.551	5.781	-1.169	-0.923	-1.579	-0.349
440	11.67	10.09	11.099	11.1999	10.3927	13.0161	-0.571	-0.4701	-1.2773	1.3461							420	6.15	3.91	4.7311	4.9657	4.3401	5.5131	-1.4189	-1.1843	-1.8099	-0.6369
440	11.43	9.64	10.604	10.7004	9.9292	12.4356	-0.826	-0.7296	-1.5008	1.0056							420	6.45	3.45	4.1745	4.3815	3.8295	4.8645	-2.2755	-2.0685	-2.6205	-1.5855
440	9.79	7.62	8.382	8.4582	7.8486	9.8298	-1.408	-1.3318	-1.9414	0.0398							420	7.21	5.15	6.2315	6.5405	5.7165	7.2615	-0.9785	-0.6695	-1.4935	0.0515
440	10.96	9.15	10.065	10.1565	9.4245	11.8035	-0.895	-0.8035	-1.5355	0.8435							420	5.37	3.25	3.9325	4.1275	3.6075	4.5825	-1.4375	-1.2425	-1.7625	-0.7875
440	11.27	10.21	11.231	11.3331	10.5163	13.1709	-0.039	0.0631	-0.7537	1.9009							440	6.47	5.34	6.4614	6.7818	5.9274	7.5294	-0.0086	0.3118	-0.5426	1.0594
																	440	5.5	3.85	4.6585	4.8895	4.2735	5.4285	-0.8415	-0.6105	-1.2265	-0.0715
																	440	5.84	4.47	5.4087	5.6769	4.9617	6.3027	-0.4313	-0.1631	-0.8783	0.4627
																	440	5.39	4.47	5.4087	5.6769	4.9617	6.3027	0.0187	0.2869	-0.4283	0.9127
																	440	5.37	3.26	3.9446	4.1402	3.6186	4.5966	-1.4254	-1.2298	-1.7514	-0.7734
																	440	4.76	4.1	4.961	5.207	4.551	5.781	0.201	0.447	-0.209	1.021
[truncated: 26 more columns]
